# Supplementary material for: RBFOX1 Cooperates with MBNL1 to Control Splicing in Muscle, Including Events Altered in Myotonic Dystrophy Type 1
Source: PLoS One. 2014 Sep 11;9(9):e107324. doi: 10.1371/journal.pone.0107324 (PMC4161394; doi:10.1371/journal.pone.0107324)
Supplement: Table S1 — List of ASEs screened in mice. The table lists all ASEs that were tested for splicing in mouse tissues. For each ASE, the gene name and primer pair names (Columns A and B) and a summary description of the type and size of each ASE (Column C) is given. Column D provides a comparison of PSI shift direction between our observations and those reported by Du et al. [14]. p-values, q-values and |ΔΨ| are also provided for the CUG600 and CUG1200 mice relative to wild type (WT), as well as for the gastrocnemius and tibialis anterior comparison (Columns E-M). Tests for threshold levels of p, q and |ΔΨ| are reported in Columns N-AB. Average PSI values and standard deviations are presented in Columns AC-AH for all tissue groups screened. Column AI compares hits obtained with data from Du et al. [14]. The portion in yellow corresponds to misregulated events in CUG1200 with q-values inferior to 0.05 and |ΔΨ| superior to 5 percentage points. When more than 1 ASEs originated from one gene, ASEs were categorized as xxx.a, xxx.b, etc. (XLSX) [file pone.0107324.s003.xlsx]

## Sheet: Sheet1
Gene Name	Primer Pair	AS Event type and size (nt)	splice shift direction relative to Du et al.	CUG600 vs WT p-value	CUG600 vs WT q-value	CUG1200 vs WT p-value	CUG1200 vs WT q-value	Gastrocnemius vs Tibialis p-value	Gastrocnemius vs Tibialis q-value	delta PSI CUG600 vs WT	delta PSI CUG1200 vs WT	delta PSI Gastrocnemius vs Tibialis	CUG1200 p<0.05	CUG1200 q<0.05	CUG1200 delta PSI > 0.05	CUG600 p<0.05	CUG600 q<0.05	CUG600 delta PSI > 0.05	Gastrocnemius vs Tibialis p<0.05	Gastrocnemius vs Tibialis q<0.05	Gastrocnemius vs Tibialis delta PSI > 0.05	Hit CUG1200 (p-value)	Hit CUG600 (p-value)	Hit Gastrocnemius vs Tibialis (p-value)	Hit CUG1200 (q-value)	Hit CUG600 (q-value)	Hit Gastrocnemius vs Tibialis (q-value)	Average PSI WT	WT PSI std dev	Average PSI CUG600	CUG600 PSI std dev	Average PSI CUG1200	CUG1200 PSI std dev	Hit in MBNLd, HSALR, or BOTH
Usp5	Usp5.e01.F1 Usp5.e01.R1	alt 5p 69	opposite	0.00070684	0.0199714	0.000163754	0.000236289	0.675106	0.719609	0.0641164	0.0816472	-0.00911175	TRUE	TRUE	TRUE	TRUE	TRUE	TRUE	FALSE	FALSE	FALSE	TRUE	TRUE	FALSE	TRUE	TRUE	FALSE	0.763707	0.0244972	0.827824	0.0126305	0.845355	0.0103701	M
Drap1	Drap1.e01.F1 Drap1.e01.R1	alt tx end 157	opposite	0.996401	0.704288	0.0108789	0.00676644	0.469334	0.646961	0.00024225	-0.301164	0.0739577	TRUE	TRUE	TRUE	FALSE	FALSE	FALSE	FALSE	FALSE	TRUE	TRUE	TRUE	FALSE	TRUE	FALSE	FALSE	0.956538	0.0676982	0.95678	0.0864405	0.655374	0.194011	M
BC031353	BC031353.e01.F1 BC031353.e01.R1	alt tx end 576	opposite	0.248211	0.43186	0.139971	0.0451787	0.459445	0.642595	-0.0632312	0.0865803	-0.0382705	FALSE	TRUE	TRUE	FALSE	FALSE	TRUE	FALSE	FALSE	FALSE	FALSE	TRUE	FALSE	TRUE	FALSE	FALSE	0.640841	0.110027	0.577609	0.0450865	0.727421	0.0696087	B
Mknk2	Mknk2.e01.F1 Mknk2.e01.R1	alt tx start 112	opposite	0.0338732	0.145936	0.0054689	0.00366289	0.404117	0.604138	0.109115	0.163831	0.0416699	TRUE	TRUE	TRUE	TRUE	FALSE	TRUE	FALSE	FALSE	FALSE	TRUE	TRUE	FALSE	TRUE	FALSE	FALSE	0.488893	0.0923576	0.598008	0.031007	0.652724	0.0448278	B
Pcm1	Pcm1.e01.F1 Pcm1.e01.R1	cassette 165	opposite	0.025177	0.119888	0.000176425	0.000236289	0.992589	0.797148	0.0227858	0.0526505	-0.0001335	TRUE	TRUE	TRUE	TRUE	FALSE	FALSE	FALSE	FALSE	FALSE	TRUE	TRUE	FALSE	TRUE	FALSE	FALSE	0.740051	0.0158359	0.762837	0.0103867	0.792702	0.0156876	B
Ptpmt1.b	Ptpmt1.e02.F1 Ptpmt1.e02.R1	cassette 58 2810004N20Rik	opposite	4.88414e-05	0.00441889	0.000429264	0.000467229	0.634624	0.706374	0.0416169	0.0713802	-0.0089535	TRUE	TRUE	TRUE	TRUE	TRUE	FALSE	FALSE	FALSE	FALSE	TRUE	TRUE	FALSE	TRUE	FALSE	FALSE	0.160483	0.0106607	0.2021	0.00529294	0.231864	0.0251539	B
Add1	Add1.e03.F1 Add1.e03.R1	cassette 87	opposite	0.0813741	0.246069	0.00319754	0.00265185	0.392625	0.599308	0.0193364	0.0962122	-0.024113	TRUE	TRUE	TRUE	FALSE	FALSE	FALSE	FALSE	FALSE	FALSE	TRUE	TRUE	FALSE	TRUE	FALSE	FALSE	0.218664	0.0184736	0.238	0.0121969	0.314876	0.0481845	B
Dnm1l.a	Dnm1l.e01.F1 Dnm1l.e01.R1	alt 5p 67	same	0.224531	0.414577	2.95604e-05	7.35352e-05	0.889791	0.761647	0.0455369	0.0814055	0.003488	TRUE	TRUE	TRUE	FALSE	FALSE	FALSE	FALSE	FALSE	FALSE	TRUE	TRUE	FALSE	TRUE	FALSE	FALSE	0.186581	0.0169937	0.232118	0.0595769	0.267987	0.0209704	H
Dnm1l.b	Dnm1l.e02.F1 Dnm1l.e02.R1	alt 5p 67	same	0.621821	0.592199	0.0298731	0.0144485	0.860677	0.754992	0.0151593	0.067556	0.004773	TRUE	TRUE	TRUE	FALSE	FALSE	FALSE	FALSE	FALSE	FALSE	TRUE	TRUE	FALSE	TRUE	FALSE	FALSE	0.375002	0.0530554	0.390161	0.0400962	0.442558	0.0355766	H
Dnm1l.f	Dnm1l.e06.F1 Dnm1l.e06.R1	alt 5p 67	same	0.301225	0.464605	0.0591565	0.0233459	0.960609	0.787825	-0.0270397	0.0748637	-0.001742	FALSE	TRUE	TRUE	FALSE	FALSE	FALSE	FALSE	FALSE	FALSE	FALSE	TRUE	FALSE	TRUE	FALSE	FALSE	0.181895	0.0536148	0.154855	0.0206443	0.256758	0.0667771	H
Thra	Thra.e01.F1 Thra.e01.R1	alt tx end 120	same	0.872293	0.669065	0.0549079	0.0227662	0.259357	0.594512	0.00441158	-0.0640257	0.0316066	FALSE	TRUE	TRUE	FALSE	FALSE	FALSE	FALSE	FALSE	FALSE	FALSE	TRUE	FALSE	TRUE	FALSE	FALSE	0.530371	0.0552999	0.534782	0.0279235	0.466345	0.0458841	H
Mtap1b	Mtap1b.e01.F1 Mtap1b.e01.R1	alt tx end 1642	same	0.960074	0.704288	0.00461327	0.00321316	0.126985	0.431516	0.00444417	-0.373804	-0.18562	TRUE	TRUE	TRUE	FALSE	FALSE	FALSE	FALSE	FALSE	TRUE	TRUE	TRUE	FALSE	TRUE	FALSE	FALSE	0.654068	0.181399	0.658512	0.0869844	0.280264	0.175157	H
Cd36.a	Cd36.e01.F1 Cd36.e01.R1	alt tx start 177	same	0.613914	0.592199	0.0210907	0.0114767	0.254299	0.594512	0.0205345	-0.0578398	-0.0335069	TRUE	TRUE	TRUE	FALSE	FALSE	FALSE	FALSE	FALSE	FALSE	TRUE	TRUE	FALSE	TRUE	FALSE	FALSE	0.630394	0.0207717	0.650929	0.0717645	0.572554	0.0430192	B
Jag2.b	Jag2.e02.F1 Jag2.e02.R1	cassette 114	same	0.328973	0.471595	8.80542e-05	0.000170363	0.536093	0.675054	0.013228	0.0873541	-0.014544	TRUE	TRUE	TRUE	FALSE	FALSE	FALSE	FALSE	FALSE	FALSE	TRUE	TRUE	FALSE	TRUE	FALSE	FALSE	0.0964558	0.0248366	0.109684	0.0153781	0.18381	0.0125489	B
Ncoa2	Ncoa2.e01.F1 Ncoa2.e01.R1	cassette 207	same	0.987132	0.704288	0.0822232	0.031125	0.0484665	0.233833	0.000914917	-0.0802763	0.0772969	FALSE	TRUE	TRUE	FALSE	FALSE	FALSE	TRUE	FALSE	TRUE	FALSE	TRUE	TRUE	TRUE	FALSE	FALSE	0.349397	0.085333	0.350312	0.0841852	0.26912	0.0506127	B
Smyd1	Smyd1.e01.F1 Smyd1.e01.R1	cassette 39	same	0.994196	0.704288	0.154862	0.0466865	4.59094e-05	0.00487291	-0.000297083	0.0664962	-0.121312	FALSE	TRUE	TRUE	FALSE	FALSE	FALSE	TRUE	TRUE	TRUE	FALSE	TRUE	TRUE	TRUE	FALSE	TRUE	0.424543	0.0654555	0.424246	0.0580308	0.491039	0.0826063	B
Gnas	Gnas.e01.F1 Gnas.e01.R1	cassette 45	same	0.0497196	0.179934	0.00914505	0.00589806	0.63888	0.706374	0.0548485	0.0834077	0.01309	TRUE	TRUE	TRUE	TRUE	FALSE	TRUE	FALSE	FALSE	FALSE	TRUE	TRUE	FALSE	TRUE	FALSE	FALSE	0.292114	0.0503173	0.346963	0.0222466	0.375522	0.0360915	B
Rpn2.a	Rpn2.e01.F1 Rpn2.e01.R1	cassette 48	same	0.000864391	0.0199714	1.00669e-06	8.76776e-06	0.821502	0.754992	0.168753	0.180427	0.0109966	TRUE	TRUE	TRUE	TRUE	TRUE	TRUE	FALSE	FALSE	FALSE	TRUE	TRUE	FALSE	TRUE	TRUE	FALSE	0.636698	0.0307815	0.805451	0.0418871	0.817125	0.021038	H
1700113I22Rik.a	1700113I22Rik.e01.F1 1700113I22Rik.e01.R1	cassette 54	same	0.318383	0.464605	0.000785189	0.000804304	0.0974069	0.368178	0.020162	0.0554152	-0.0275481	TRUE	TRUE	TRUE	FALSE	FALSE	FALSE	FALSE	FALSE	FALSE	TRUE	TRUE	FALSE	TRUE	FALSE	FALSE	0.875873	0.0212894	0.896035	0.0317974	0.931289	0.0188602	B
2310030N02Rik	2310030N02Rik.e01.F1 2310030N02Rik.e01.R1	cassette 57	same	0.171806	0.367229	0.000112967	0.000196774	0.85839	0.754992	0.355381	0.0818563	0.0216495	TRUE	TRUE	TRUE	FALSE	FALSE	TRUE	FALSE	FALSE	FALSE	TRUE	TRUE	FALSE	TRUE	FALSE	FALSE	0.231476	0.021756	0.586857	0.397688	0.313332	0.0242434	H
Zmiz2	Zmiz2.e02.F1 Zmiz2.e02.R1	cassette 78 D11Bwg0280e	same	0.111311	0.279745	3.38531e-05	7.36814e-05	0.263252	0.594512	0.0334652	0.114987	-0.0336377	TRUE	TRUE	TRUE	FALSE	FALSE	FALSE	FALSE	FALSE	FALSE	TRUE	TRUE	FALSE	TRUE	FALSE	FALSE	0.256293	0.0300988	0.289758	0.0273581	0.37128	0.0244586	B
Erc1	Erc1.e01.F1 Erc1.e01.R1	cassette 84 Rab6ip2	same	0.00379522	0.040651	5.23676e-07	8.76776e-06	0.840179	0.754992	-0.0943006	-0.189463	0.00943875	TRUE	TRUE	TRUE	TRUE	TRUE	TRUE	FALSE	FALSE	FALSE	TRUE	TRUE	FALSE	TRUE	TRUE	FALSE	0.766119	0.0305136	0.671818	0.0334167	0.576656	0.0227844	B
Ldb3.b	Ldb3.e02.F1 Ldb3.e02.R1	muex 117 AF114378	same	0.0204496	0.102787	0.000141223	0.000223528	0.854531	0.754992	0.0438356	0.0698538	-0.003547	TRUE	TRUE	TRUE	TRUE	FALSE	FALSE	FALSE	FALSE	FALSE	TRUE	TRUE	FALSE	TRUE	FALSE	FALSE	0.792201	0.0220456	0.836037	0.0224345	0.862055	0.0169344	B
Mtdh.b	Mtdh.e01.F1 Mtdh.e02.R1		same	0.0522207	0.181717	1.47347e-05	6.41256e-05	0.822751	0.754992	0.0187414	0.0734901	0.00422366	TRUE	TRUE	TRUE	FALSE	FALSE	FALSE	FALSE	FALSE	FALSE	TRUE	TRUE	FALSE	TRUE	FALSE	FALSE	0.0738721	0.0077759	0.0926136	0.0128091	0.147362	0.0158855	B
Eno3	Eno3.e01.F1 Eno3.e01.R1	alt 3p 112		0.543043	0.588887	0.228288	0.0559934	0.498356	0.669576	0.00572067	0.0121581	0.00514344	FALSE	FALSE	FALSE	FALSE	FALSE	FALSE	FALSE	FALSE	FALSE	FALSE	FALSE	FALSE	FALSE	FALSE	FALSE	0.0669903	0.0201221	0.072711	0.00696726	0.0791484	0.0105384
Fcgrt	Fcgrt.e01.F1 Fcgrt.e01.R1	alt 5p 12								0	0	0	FALSE	FALSE	FALSE	FALSE	FALSE	FALSE	FALSE	FALSE	FALSE	FALSE	FALSE	FALSE	FALSE	FALSE	FALSE	0	0	0	0	0	0
Slc6a8	Slc6a8.e01.F1 Slc6a8.e01.R1	alt 5p 1533		0.245214	0.43186	0.600502	0.102518	0.998857	0.797148	-0.000519382	-0.000519382	-0.000389536	FALSE	FALSE	FALSE	FALSE	FALSE	FALSE	FALSE	FALSE	FALSE	FALSE	FALSE	FALSE	FALSE	FALSE	FALSE	0.333853	0.515997	0.75	0.5	0.5	0.547723
Jag2.a	Jag2.e01.F1 Jag2.e01.R1	alt 5p 20				0.363217	0.0734894	0.350617	0.599308	0	0.0022831	-0.00171233	FALSE	FALSE	FALSE	FALSE	FALSE	FALSE	FALSE	FALSE	FALSE	FALSE	FALSE	FALSE	FALSE	FALSE	FALSE	0	0	0	0	0.0022831	0.00559243
Dnm1l.c	Dnm1l.e03.F1 Dnm1l.e03.R1	alt 5p 67		0.0475027	0.179934	0.0204184	0.0114705	0.100593	0.368178	0.0231186	0.0289108	0.0166522	TRUE	TRUE	FALSE	TRUE	FALSE	FALSE	FALSE	FALSE	FALSE	FALSE	FALSE	FALSE	FALSE	FALSE	FALSE	0.0515342	0.021215	0.0746528	0.00844011	0.080445	0.0125461
Dnm1l.d	Dnm1l.e04.F1 Dnm1l.e04.R1	alt 5p 67		0.174714	0.367229	0.71295	0.117131	0.794006	0.754992	0.244235	-0.00172555	0.12406	FALSE	FALSE	FALSE	FALSE	FALSE	TRUE	FALSE	FALSE	TRUE	FALSE	FALSE	FALSE	FALSE	FALSE	FALSE	0.00576525	0.00893215	0	0	0.0040397	0.00665734
Dnm1l.e	Dnm1l.e05.F1 Dnm1l.e05.R1	alt 5p 67								0	0	0	FALSE	FALSE	FALSE	FALSE	FALSE	FALSE	FALSE	FALSE	FALSE	FALSE	FALSE	FALSE	FALSE	FALSE	FALSE	1	0	1	0	1	0
Uaca	Uaca.e01.F1 Uaca.e01.R1	alt 5p 67								0	0	0	FALSE	FALSE	FALSE	FALSE	FALSE	FALSE	FALSE	FALSE	FALSE	FALSE	FALSE	FALSE	FALSE	FALSE	FALSE	0	0	0	0	0	0
Ldb3.a	Ldb3.e01.F1 Ldb3.e01.R1	alt muex 117		0.578712	0.589245	0.597481	0.102518	0.909401	0.766076	-0.242803	0.0246505	0.0251254	FALSE	FALSE	FALSE	FALSE	FALSE	TRUE	FALSE	FALSE	FALSE	FALSE	FALSE	FALSE	FALSE	FALSE	FALSE	0.442385	0.436213	0.282915	0.415366	0.300368	0.465331
Trp53inp2	Trp53inp2.e01.F1 Trp53inp2.e01.R1	alt tx end 131		0.151336	0.3423	0.770273	0.120844	0.0161808	0.107342	0.0246565	0.00541883	0.0331326	FALSE	FALSE	FALSE	FALSE	FALSE	FALSE	TRUE	FALSE	FALSE	FALSE	FALSE	FALSE	FALSE	FALSE	FALSE	0.727939	0.0278916	0.752595	0.0210131	0.733358	0.0342697
Pcbp4.a	Pcbp4.e01.F1 Pcbp4.e01.R1	alt tx end 133								0	0	0	FALSE	FALSE	FALSE	FALSE	FALSE	FALSE	FALSE	FALSE	FALSE	FALSE	FALSE	FALSE	FALSE	FALSE	FALSE	1	0	1	0	1	0
Pcbp4.b	Pcbp4.e03.F1 Pcbp4.e03.R1	alt tx end 133								0	0	0	FALSE	FALSE	FALSE	FALSE	FALSE	FALSE	FALSE	FALSE	FALSE	FALSE	FALSE	FALSE	FALSE	FALSE	FALSE	0	0	0	0	0	0
Pcbp4.c	Pcbp4.e05.F1 Pcbp4.e05.R1	alt tx end 133								0	0	0	FALSE	FALSE	FALSE	FALSE	FALSE	FALSE	FALSE	FALSE	FALSE	FALSE	FALSE	FALSE	FALSE	FALSE	FALSE	0	0	0	0	0	0
Ube2d2andCxxc5.a	Ube2d2andCxxc5.e01.F1 Ube2d2andCxxc5.e01.R1	alt tx end 2098 Ube2d2								0	0	0	FALSE	FALSE	FALSE	FALSE	FALSE	FALSE	FALSE	FALSE	FALSE	FALSE	FALSE	FALSE	FALSE	FALSE	FALSE	0	0	0	0	0	0
Ube2d2andCxxc5.b	Ube2d2andCxxc5.e02.F1 Ube2d2andCxxc5.e02.R1	alt tx end 2098 Ube2d2								0	0	0	FALSE	FALSE	FALSE	FALSE	FALSE	FALSE	FALSE	FALSE	FALSE	FALSE	FALSE	FALSE	FALSE	FALSE	FALSE	0	0	0	0	0	0
Tbc1d1.a	Tbc1d1.e01.F1 Tbc1d1.e01.R1	alt tx end 316								0	0	0	FALSE	FALSE	FALSE	FALSE	FALSE	FALSE	FALSE	FALSE	FALSE	FALSE	FALSE	FALSE	FALSE	FALSE	FALSE	0	0	0	0	0	0
Tbc1d1.b	Tbc1d1.e03.F1 Tbc1d1.e03.R1	alt tx end 316		0.722158	0.628239	0.793533	0.121636	0.00658602	0.0673302	0.00627908	-0.006345	-0.0445456	FALSE	FALSE	FALSE	FALSE	FALSE	FALSE	TRUE	FALSE	FALSE	FALSE	FALSE	FALSE	FALSE	FALSE	FALSE	0.704667	0.026749	0.710946	0.0258842	0.698322	0.0507022
Etl4	Etl4.e01.F1 Etl4.e01.R1	alt tx end 335		0.0815931	0.246069	0.00227939	0.00198428	0.10535	0.372734	-0.00816897	-0.0120628	-0.00619025	TRUE	TRUE	FALSE	FALSE	FALSE	FALSE	FALSE	FALSE	FALSE	FALSE	FALSE	FALSE	FALSE	FALSE	FALSE	0.0168139	0.0050492	0.00864493	0.00644486	0.00475109	0.00523242
Dtna.a	Dtna.e01.F1 Dtna.e01.R1	alt tx end 396								0	0	0	FALSE	FALSE	FALSE	FALSE	FALSE	FALSE	FALSE	FALSE	FALSE	FALSE	FALSE	FALSE	FALSE	FALSE	FALSE	0	0	0	0	0	0
Dtna.b	Dtna.e02.F1 Dtna.e02.R1	alt tx end 396		0.0171455	0.0969517	0.215095	0.0535096	0.955866	0.787825	0.0226607	-0.0102143	-0.0005038	FALSE	FALSE	FALSE	TRUE	FALSE	FALSE	FALSE	FALSE	FALSE	FALSE	FALSE	FALSE	FALSE	FALSE	FALSE	0.0140449	0.0160543	0.0367056	0.00640559	0.00383065	0.00938314
Dtna.c	Dtna.e03.F1 Dtna.e03.R1	alt tx end 396		0.363217	0.490476	0.363217	0.0734894	0.350617	0.599308	0.002091	0.002091	-0.00156825	FALSE	FALSE	FALSE	FALSE	FALSE	FALSE	FALSE	FALSE	FALSE	FALSE	FALSE	FALSE	FALSE	FALSE	FALSE	0.997909	0.00512188	1	0	1	0
Dtna.d	Dtna.e05.F1 Dtna.e05.R1	alt tx end 396		0.00994315	0.0706338	0.00457996	0.00321316	0.97807	0.792475	0.0212336	0.0246093	-0.000225125	TRUE	TRUE	FALSE	TRUE	FALSE	FALSE	FALSE	FALSE	FALSE	FALSE	FALSE	FALSE	FALSE	FALSE	FALSE	0.886088	0.0119993	0.907322	0.00797553	0.910698	0.0114362
Bcas2	Bcas2.e01.F1 Bcas2.e01.R1	alt tx end 598								0	0	0	FALSE	FALSE	FALSE	FALSE	FALSE	FALSE	FALSE	FALSE	FALSE	FALSE	FALSE	FALSE	FALSE	FALSE	FALSE	0	0	0	0	0	0
Gpihbp1.a	Gpihbp1.e01.F1 Gpihbp1.e01.R1	alt tx end 609		0.00404378	0.040651	0.0574715	0.0232735	0.246162	0.594512	0.0136251	0.0201011	-0.00927774	FALSE	TRUE	FALSE	TRUE	TRUE	FALSE	FALSE	FALSE	FALSE	FALSE	FALSE	FALSE	FALSE	FALSE	FALSE	0.0219912	0.00615185	0.0356163	0.00455394	0.0420923	0.0200233
Gpihbp1.b	Gpihbp1.e02.F1 Gpihbp1.e02.R1	alt tx end 609								0	0	0	FALSE	FALSE	FALSE	FALSE	FALSE	FALSE	FALSE	FALSE	FALSE	FALSE	FALSE	FALSE	FALSE	FALSE	FALSE	0	0	0	0	0	0
Gpihbp1.c	Gpihbp1.e03.F1 Gpihbp1.e03.R1	alt tx end 609		0.0962746	0.263951	0.201581	0.0510799	0.348696	0.599308	-0.0742473	0.0371328	0.0311669	FALSE	FALSE	FALSE	FALSE	FALSE	TRUE	FALSE	FALSE	FALSE	FALSE	FALSE	FALSE	FALSE	FALSE	FALSE	0.509648	0.0583791	0.4354	0.0596534	0.546781	0.0278806
Eif4e2	Eif4e2.e01.F1 Eif4e2.e01.R1	alt tx end 645		0.618203	0.592199	0.553352	0.0983336	0.0796943	0.331617	-0.00591992	-0.007413	-0.0155256	FALSE	FALSE	FALSE	FALSE	FALSE	FALSE	FALSE	FALSE	FALSE	FALSE	FALSE	FALSE	FALSE	FALSE	FALSE	0.743942	0.025422	0.738022	0.00909645	0.736529	0.0146696
Tcf25	Tcf25.e01.F1 Tcf25.e01.R1	alt tx end 817		0.833569	0.669065	0.361863	0.0734894	0.0137181	0.0970709	-0.000329967	0.00124922	-0.00267221	FALSE	FALSE	FALSE	FALSE	FALSE	FALSE	TRUE	FALSE	FALSE	FALSE	FALSE	FALSE	FALSE	FALSE	FALSE	0.0249183	0.00167732	0.0245884	0.00263457	0.0261675	0.00269321
Ddb1.a	Ddb1.e01.F1 Ddb1.e01.R1	alt tx end 858								0	0	0	FALSE	FALSE	FALSE	FALSE	FALSE	FALSE	FALSE	FALSE	FALSE	FALSE	FALSE	FALSE	FALSE	FALSE	FALSE	1	0	1	0	1	0
Ddb1.b	Ddb1.e02.F1 Ddb1.e02.R1	alt tx end 858								0	0	0	FALSE	FALSE	FALSE	FALSE	FALSE	FALSE	FALSE	FALSE	FALSE	FALSE	FALSE	FALSE	FALSE	FALSE	FALSE	0	0	0	0	0	0
Ddb1.c	Ddb1.e03.F1 Ddb1.e03.R1	alt tx end 858								0	0	0	FALSE	FALSE	FALSE	FALSE	FALSE	FALSE	FALSE	FALSE	FALSE	FALSE	FALSE	FALSE	FALSE	FALSE	FALSE	0	0	0	0	0	0
Ddb1.d	Ddb1.e04.F1 Ddb1.e04.R1	alt tx end 858								0	0	0	FALSE	FALSE	FALSE	FALSE	FALSE	FALSE	FALSE	FALSE	FALSE	FALSE	FALSE	FALSE	FALSE	FALSE	FALSE	1	0	1	0	1	0
Ddb1.e	Ddb1.e05.F1 Ddb1.e05.R1	alt tx end 858								0	0	0	FALSE	FALSE	FALSE	FALSE	FALSE	FALSE	FALSE	FALSE	FALSE	FALSE	FALSE	FALSE	FALSE	FALSE	FALSE	0	0	0	0	0	0
Ddb1.f	Ddb1.e06.F1 Ddb1.e06.R1	alt tx end 858								0	0	0	FALSE	FALSE	FALSE	FALSE	FALSE	FALSE	FALSE	FALSE	FALSE	FALSE	FALSE	FALSE	FALSE	FALSE	FALSE	0	0	0	0	0	0
Ddb1.g	Ddb1.e07.F1 Ddb1.e07.R1	alt tx end 858		0.0147522	0.0953355	0.310382	0.0692973	0.584832	0.697474	-0.0175826	-0.006863	0.00330737	FALSE	FALSE	FALSE	TRUE	FALSE	FALSE	FALSE	FALSE	FALSE	FALSE	FALSE	FALSE	FALSE	FALSE	FALSE	0.989059	0.0120801	0.971476	0.00298103	0.982196	0.0100342
Lpin1.a	Lpin1.e01.F1 Lpin1.e01.R1	alt tx start		0.481746	0.568776	0.260226	0.0612301	0.879903	0.759513	-0.0073401	-0.0100818	0.00112473	FALSE	FALSE	FALSE	FALSE	FALSE	FALSE	FALSE	FALSE	FALSE	FALSE	FALSE	FALSE	FALSE	FALSE	FALSE	0.0481391	0.017522	0.040799	0.0137644	0.0380573	0.0104742
Lpin1.b	Lpin1.e02.F1 Lpin1.e02.R1	alt tx start		0.526963	0.588887	0.739293	0.117463	0.789453	0.754992	-0.0118417	0.0041685	-0.0032205	FALSE	FALSE	FALSE	FALSE	FALSE	FALSE	FALSE	FALSE	FALSE	FALSE	FALSE	FALSE	FALSE	FALSE	FALSE	0.965287	0.020295	0.953445	0.0305267	0.969456	0.0218686
0610007L01Rik	0610007L01Rik.e01.F1 0610007L01Rik.e01.R1	alt tx start (212)								0	0	0	FALSE	FALSE	FALSE	FALSE	FALSE	FALSE	FALSE	FALSE	FALSE	FALSE	FALSE	FALSE	FALSE	FALSE	FALSE	1	0	1	0	1	0
Raly.a	Raly.e02.F1 Raly.e02.R1	alt tx start 101								0	0	0	FALSE	FALSE	FALSE	FALSE	FALSE	FALSE	FALSE	FALSE	FALSE	FALSE	FALSE	FALSE	FALSE	FALSE	FALSE	1	0	1	0	1	0
Raly.b	Raly.e03.F1 Raly.e03.R1	alt tx start 101		0.260526	0.440188	0.101372	0.0367863	0.90899	0.766076	0.0164383	0.021934	0.00132554	FALSE	TRUE	FALSE	FALSE	FALSE	FALSE	FALSE	FALSE	FALSE	FALSE	FALSE	FALSE	FALSE	FALSE	FALSE	0.0220261	0.0261546	0.0384644	0.0167694	0.04396	0.00962226
Ptprm.a	Ptprm.e01.F1 Ptprm.e01.R1	alt tx start 1011								0	0	0	FALSE	FALSE	FALSE	FALSE	FALSE	FALSE	FALSE	FALSE	FALSE	FALSE	FALSE	FALSE	FALSE	FALSE	FALSE	0	0	0	0	0	0
Ptprm.b	Ptprm.e02.F1 Ptprm.e02.R1	alt tx start 1011								0	0	0	FALSE	FALSE	FALSE	FALSE	FALSE	FALSE	FALSE	FALSE	FALSE	FALSE	FALSE	FALSE	FALSE	FALSE	FALSE	0	0	0	0	0	0
Slc38a4.b	Slc38a4.e02.F1 Slc38a4.e02.R1	alt tx start 1011								0	0	0	FALSE	FALSE	FALSE	FALSE	FALSE	FALSE	FALSE	FALSE	FALSE	FALSE	FALSE	FALSE	FALSE	FALSE	FALSE	0	0	0	0	0	0
Phf17.a	Phf17.e01.F1 Phf17.e01.R1	alt tx start 102		0.875191	0.669065	0.195337	0.0507594	0.181486	0.535091	-0.00117675	-0.013789	-0.0110101	FALSE	FALSE	FALSE	FALSE	FALSE	FALSE	FALSE	FALSE	FALSE	FALSE	FALSE	FALSE	FALSE	FALSE	FALSE	0.995531	0.0109455	0.994355	0.0112905	0.981742	0.0210899
Phf17.b	Phf17.e02.F1 Phf17.e02.R1	alt tx start 102								0	0	0	FALSE	FALSE	FALSE	FALSE	FALSE	FALSE	FALSE	FALSE	FALSE	FALSE	FALSE	FALSE	FALSE	FALSE	FALSE	1	0	1	0	1	0
Ghitm.a	Ghitm.e01.F1 Ghitm.e01.R1	alt tx start 112								0	0	0	FALSE	FALSE	FALSE	FALSE	FALSE	FALSE	FALSE	FALSE	FALSE	FALSE	FALSE	FALSE	FALSE	FALSE	FALSE	0	0	0	0	0	0
Ghitm.b	Ghitm.e02.F1 Ghitm.e02.R1	alt tx start 112								0	0	0	FALSE	FALSE	FALSE	FALSE	FALSE	FALSE	FALSE	FALSE	FALSE	FALSE	FALSE	FALSE	FALSE	FALSE	FALSE	1	0	1	0	1	0
Ghitm.c	Ghitm.e04.F1 Ghitm.e04.R1	alt tx start 112								0	0	0	FALSE	FALSE	FALSE	FALSE	FALSE	FALSE	FALSE	FALSE	FALSE	FALSE	FALSE	FALSE	FALSE	FALSE	FALSE	0	0	0	0	0	0
Ghitm.d	Ghitm.e05.F1 Ghitm.e01.R1	alt tx start 112		0.815027	0.669065	0.060332	0.0233459	0.669112	0.719609	0.00312177	-0.0210673	-0.0043094	FALSE	TRUE	FALSE	FALSE	FALSE	FALSE	FALSE	FALSE	FALSE	FALSE	FALSE	FALSE	FALSE	FALSE	FALSE	0.0241601	0.0212388	0.0272819	0.0189911	0.00309278	0.00757574
5730469M10Rik.a	5730469M10Rik.e01.F1 5730469M10Rik.e01.R1	alt tx start 126		0.824491	0.669065	0.737266	0.117463	0.302852	0.599308	0.00580642	0.00680983	-0.0169532	FALSE	FALSE	FALSE	FALSE	FALSE	FALSE	FALSE	FALSE	FALSE	FALSE	FALSE	FALSE	FALSE	FALSE	FALSE	0.458432	0.044953	0.464238	0.0348388	0.465242	0.0154062
5730469M10Rik.b	5730469M10Rik.e02.F1 5730469M10Rik.e02.R1	alt tx start 126		0.048104	0.179934	0.741984	0.117463	0.193085	0.54909	-0.170433	-0.0369029	0.126542	FALSE	FALSE	FALSE	TRUE	FALSE	TRUE	FALSE	FALSE	TRUE	FALSE	FALSE	FALSE	FALSE	FALSE	FALSE	0.170433	0.160413	0	0	0.13353	0.212785
5730469M10Rik.c	5730469M10Rik.e03.F1 5730469M10Rik.e03.R1	alt tx start 126		0.57619	0.589245	0.296045	0.0678215	0.00383746	0.0509144	0.0208196	-0.0367893	-0.0730316	FALSE	FALSE	FALSE	FALSE	FALSE	FALSE	TRUE	FALSE	TRUE	FALSE	FALSE	TRUE	FALSE	FALSE	FALSE	0.396914	0.0709818	0.417733	0.041793	0.360124	0.0375732
5730469M10Rik.d	5730469M10Rik.e04.F1 5730469M10Rik.e02.R1	alt tx start 126		0.363217	0.490476	0.363217	0.0734894	0.350617	0.599308	-0.015873	-0.015873	-0.0119048	FALSE	FALSE	FALSE	FALSE	FALSE	FALSE	FALSE	FALSE	FALSE	FALSE	FALSE	FALSE	FALSE	FALSE	FALSE	0.015873	0.0388808	0	0	0	0
5730469M10Rik.e	5730469M10Rik.e05.F1 5730469M10Rik.e05.R1	alt tx start 126		0.106363	0.274947	0.738921	0.117463	0.0607678	0.268751	0.0246222	0.00641633	-0.0278821	FALSE	FALSE	FALSE	FALSE	FALSE	FALSE	FALSE	FALSE	FALSE	FALSE	FALSE	FALSE	FALSE	FALSE	FALSE	0.510642	0.0262782	0.535264	0.016501	0.517058	0.0374075
2310046A06Rik	2310046A06Rik.e01.F1 2310046A06Rik.e01.R1	alt tx start 130 AK009836		0.46751	0.56397	0.259937	0.0612301	0.848562	0.754992	-0.0192376	0.0308838	0.004115	FALSE	FALSE	FALSE	FALSE	FALSE	FALSE	FALSE	FALSE	FALSE	FALSE	FALSE	FALSE	FALSE	FALSE	FALSE	0.41042	0.0586477	0.391183	0.0121067	0.441304	0.0142506
Zc3h11a.a	Zc3h11a.e01.F1 Zc3h11a.e01.R1	alt tx start 132		0.181529	0.367229	0.37307	0.0734894	0.832582	0.754992	-0.0557339	-0.0316707	-0.00635788	FALSE	FALSE	FALSE	FALSE	FALSE	TRUE	FALSE	FALSE	FALSE	FALSE	FALSE	FALSE	FALSE	FALSE	FALSE	0.283078	0.0709038	0.227344	0.0494049	0.251407	0.0417543
Zc3h11a.b	Zc3h11a.e02.F1 Zc3h11a.e02.R1	alt tx start 132		0.858355	0.669065	0.366449	0.0734894	0.282278	0.599308	-0.00716917	0.0884837	0.0786582	FALSE	FALSE	TRUE	FALSE	FALSE	FALSE	FALSE	FALSE	TRUE	FALSE	FALSE	FALSE	FALSE	FALSE	FALSE	0.264245	0.0481511	0.257076	0.0655386	0.352729	0.214963
Zc3h11a.c	Zc3h11a.e07.F1 Zc3h11a.e07.R1	alt tx start 132		0.421077	0.523822	0.792141	0.121636	0.00780164	0.0673302	-0.0058473	0.00204348	-0.0149855	FALSE	FALSE	FALSE	FALSE	FALSE	FALSE	TRUE	FALSE	FALSE	FALSE	FALSE	FALSE	FALSE	FALSE	FALSE	0.0377661	0.0143379	0.0319188	0.00723055	0.0398095	0.0116455
Jtv1.a	Jtv1.e01.F1 Jtv1.e01.R1	alt tx start 134		0.921638	0.68348	0.000960504	0.00092921	0.54746	0.675054	-0.000386958	0.024413	-0.00454135	TRUE	TRUE	FALSE	FALSE	FALSE	FALSE	FALSE	FALSE	FALSE	FALSE	FALSE	FALSE	FALSE	FALSE	FALSE	0.0464388	0.0078496	0.0460518	0.00411489	0.0708518	0.00997949
Jtv1.b	Jtv1.e02.F1 Jtv1.e02.R1	alt tx start 134								0	0	0	FALSE	FALSE	FALSE	FALSE	FALSE	FALSE	FALSE	FALSE	FALSE	FALSE	FALSE	FALSE	FALSE	FALSE	FALSE	0	0	0	0	0	0
Mapbpip	Mapbpip.e01.F1 Mapbpip.e01.R1	alt tx start 138								0	0	0	FALSE	FALSE	FALSE	FALSE	FALSE	FALSE	FALSE	FALSE	FALSE	FALSE	FALSE	FALSE	FALSE	FALSE	FALSE	0	0	0	0	0	0
Dazap2	Dazap2.e03.F1 Dazap2.e03.R1	alt tx start 156		0.42265	0.523822	0.202352	0.0510799	0.153047	0.492264	0.0455487	0.282203	0.257943	FALSE	FALSE	TRUE	FALSE	FALSE	FALSE	FALSE	FALSE	TRUE	FALSE	FALSE	FALSE	FALSE	FALSE	FALSE	0	0	0.0455487	0.0788926	0.282203	0.414247
Ptp4a2.a	Ptp4a2.e01.F1 Ptp4a2.e01.R1	alt tx start 161								0	0	0	FALSE	FALSE	FALSE	FALSE	FALSE	FALSE	FALSE	FALSE	FALSE	FALSE	FALSE	FALSE	FALSE	FALSE	FALSE	1	0	1	0	1	0
Ptp4a2.b	Ptp4a2.e03.F1 Ptp4a2.e03.R1	alt tx start 161		0.138581	0.321488	0.0858236	0.0317965	0.200223	0.54909	0.0126368	0.0121062	-0.00779138	FALSE	TRUE	FALSE	FALSE	FALSE	FALSE	FALSE	FALSE	FALSE	FALSE	FALSE	FALSE	FALSE	FALSE	FALSE	0.860056	0.012582	0.872692	0.0111546	0.872162	0.00881819
Atp9a	Atp9a.e01.F1 Atp9a.e01.R1	alt tx start 165								0	0	0	FALSE	FALSE	FALSE	FALSE	FALSE	FALSE	FALSE	FALSE	FALSE	FALSE	FALSE	FALSE	FALSE	FALSE	FALSE	0	0	0	0	0	0
RorcandLingo4	RorcandLingo4.e01.F1 RorcandLingo4.e01.R1	alt tx start 166								0	0	0	FALSE	FALSE	FALSE	FALSE	FALSE	FALSE	FALSE	FALSE	FALSE	FALSE	FALSE	FALSE	FALSE	FALSE	FALSE	0	0	0	0	0	0
Eef2k.a	Eef2k.e01.F1 Eef2k.e01.R1	alt tx start 172		0.0567801	0.190265	0.316118	0.0696765	0.257153	0.594512	0.0717655	0.0336438	-0.0319871	FALSE	FALSE	FALSE	FALSE	FALSE	TRUE	FALSE	FALSE	FALSE	FALSE	FALSE	FALSE	FALSE	FALSE	FALSE	0.795485	0.068107	0.86725	0.0309711	0.829128	0.0353482
Eef2k.b	Eef2k.e02.F1 Eef2k.e02.R1	alt tx start 172								0	0	0	FALSE	FALSE	FALSE	FALSE	FALSE	FALSE	FALSE	FALSE	FALSE	FALSE	FALSE	FALSE	FALSE	FALSE	FALSE	0	0	0	0	0	0
Cd36.b	Cd36.e02.F1 Cd36.e02.R1	alt tx start 177								0	0	0	FALSE	FALSE	FALSE	FALSE	FALSE	FALSE	FALSE	FALSE	FALSE	FALSE	FALSE	FALSE	FALSE	FALSE	FALSE	0	0	0	0	0	0
Cpeb3.a	Cpeb3.e01.F1 Cpeb3.e01.R1	alt tx start 202								0	0	0	FALSE	FALSE	FALSE	FALSE	FALSE	FALSE	FALSE	FALSE	FALSE	FALSE	FALSE	FALSE	FALSE	FALSE	FALSE	0	0	0	0	0	0
Cpeb3.b	Cpeb3.e02.F1 Cpeb3.e02.R1	alt tx start 202		0.762104	0.652879	0.00357079	0.00270365	0.656814	0.718716	-0.00310683	-0.0431782	0.00632138	TRUE	TRUE	FALSE	FALSE	FALSE	FALSE	FALSE	FALSE	FALSE	FALSE	FALSE	FALSE	FALSE	FALSE	FALSE	0.276098	0.0190772	0.272991	0.0122818	0.23292	0.0203677
Ramp2andVps25	Ramp2andVps25.e03.F1 Ramp2andVps25.e03.R1	alt tx start 210 Ramp2		0.78576	0.66135	0.159173	0.0469873	0.559673	0.675054	-0.00823382	-0.00886403	0.0026921	FALSE	TRUE	FALSE	FALSE	FALSE	FALSE	FALSE	FALSE	FALSE	FALSE	FALSE	FALSE	FALSE	FALSE	FALSE	0.345503	0.506977	0.253936	0.497431	0.00330563	0.0051527
2900010J23Rik.a	2900010J23Rik.e01.F1 2900010J23Rik.e01.R1	alt tx start 27		0.659283	0.605847	0.143455	0.0454337	0.201753	0.54909	0.00507508	-0.0169812	-0.012225	FALSE	TRUE	FALSE	FALSE	FALSE	FALSE	FALSE	FALSE	FALSE	FALSE	FALSE	FALSE	FALSE	FALSE	FALSE	0.20875	0.0220678	0.213825	0.0129131	0.191769	0.0131692
2900010J23Rik.b	2900010J23Rik.e02.F1 2900010J23Rik.e02.R1	alt tx start 27								0	0	0	FALSE	FALSE	FALSE	FALSE	FALSE	FALSE	FALSE	FALSE	FALSE	FALSE	FALSE	FALSE	FALSE	FALSE	FALSE	0	0	0	0	0	0
2900010J23Rik.c	2900010J23Rik.e03.F1 2900010J23Rik.e03.R1	alt tx start 27		0.0915371	0.258805	0.000197649	0.000245781	0.677969	0.719609	-0.0079005	-0.014415	-0.00173225	TRUE	TRUE	FALSE	FALSE	FALSE	FALSE	FALSE	FALSE	FALSE	FALSE	FALSE	FALSE	FALSE	FALSE	FALSE	0.998421	0.00386774	0.990521	0.00662121	0.984006	0.00469528
Dgkz	Dgkz.e03.F1 Dgkz.e03.R1	alt tx start 301								0	0	0	FALSE	FALSE	FALSE	FALSE	FALSE	FALSE	FALSE	FALSE	FALSE	FALSE	FALSE	FALSE	FALSE	FALSE	FALSE	1	0	1	0	1	0
Comt1	Comt1.e01.F1 Comt1.e01.R1	alt tx start 306										-0.878788	FALSE	FALSE	FALSE	FALSE	FALSE	FALSE	FALSE	FALSE	TRUE	FALSE	FALSE	FALSE	FALSE	FALSE	FALSE	0	0	0	0	0.878788	0
Cast.a	Cast.e01.F1 Cast.e01.R1	alt tx start 365								0	0	0	FALSE	FALSE	FALSE	FALSE	FALSE	FALSE	FALSE	FALSE	FALSE	FALSE	FALSE	FALSE	FALSE	FALSE	FALSE	0	0	0	0	0	0
Cast.b	Cast.e02.F1 Cast.e02.R1	alt tx start 365								0	0	1	FALSE	FALSE	FALSE	FALSE	FALSE	FALSE	FALSE	FALSE	TRUE	FALSE	FALSE	FALSE	FALSE	FALSE	FALSE	0	0	1	0	1	0
Cast.c	Cast.e03.F1 Cast.e03.R1	alt tx start 365		0.00168881	0.0218277	0.163766	0.0470168	0.0425339	0.221359	-0.00316904	-0.00131395	0.00176805	FALSE	TRUE	FALSE	TRUE	TRUE	FALSE	TRUE	FALSE	FALSE	FALSE	FALSE	FALSE	FALSE	FALSE	FALSE	0.0131079	0.00137678	0.00993883	0.000380943	0.0117939	0.00163392
Rab24	Rab24.e01.F1 Rab24.e01.R1	alt tx start 414								0	0	0	FALSE	FALSE	FALSE	FALSE	FALSE	FALSE	FALSE	FALSE	FALSE	FALSE	FALSE	FALSE	FALSE	FALSE	FALSE	0	0	0	0	0	0
Pfkfb3	Pfkfb3.e02.F1 Pfkfb3.e02.R1	alt tx start 42								0	0	0	FALSE	FALSE	FALSE	FALSE	FALSE	FALSE	FALSE	FALSE	FALSE	FALSE	FALSE	FALSE	FALSE	FALSE	FALSE	0	0	0	0	0	0
2010005J08Rik	2010005J08RikandMrps24.e01.F1 2010005J08RikandMrps24.e01.R1	alt tx start 44								0	0	0	FALSE	FALSE	FALSE	FALSE	FALSE	FALSE	FALSE	FALSE	FALSE	FALSE	FALSE	FALSE	FALSE	FALSE	FALSE	0	0	0	0	0	0
AI314180	AI314180.e01.F1 AI314180.e01.R1	alt tx start 45		0.894041	0.674065	0.427232	0.0799903	0.434567	0.63186	0.000882425	0.00655125	-0.0050229	FALSE	FALSE	FALSE	FALSE	FALSE	FALSE	FALSE	FALSE	FALSE	FALSE	FALSE	FALSE	FALSE	FALSE	FALSE	0.0040453	0.00990892	0.00492772	0.00985545	0.0105966	0.01646
Sub1.a	Sub1.e01.F1 Sub1.e01.R1	alt tx start 47		0.409769	0.522164	0.441392	0.0809092	0.330526	0.599308	0.0094508	0.370854	0.0191306	FALSE	FALSE	TRUE	FALSE	FALSE	FALSE	FALSE	FALSE	FALSE	FALSE	FALSE	FALSE	FALSE	FALSE	FALSE	0.0291463	0.0196675	0.0385971	0.00330851	0.2	0.447214
Sub1.b	Sub1.e02.F1 Sub1.e02.R1	alt tx start 47								0	0	0	FALSE	FALSE	FALSE	FALSE	FALSE	FALSE	FALSE	FALSE	FALSE	FALSE	FALSE	FALSE	FALSE	FALSE	FALSE	0	0	0	0	0	0
Hspa4	Hspa4.e04.F1 Hspa4.e04.R1	alt tx start 486								0	0	0	FALSE	FALSE	FALSE	FALSE	FALSE	FALSE	FALSE	FALSE	FALSE	FALSE	FALSE	FALSE	FALSE	FALSE	FALSE	1	0	1	0	1	0
St3gal3	St3gal3.e01.F1 St3gal3.e01.R1	alt tx start 491		0.876942	0.669065	0.840685	0.126204	0.831038	0.754992	-0.000267917	0.000519333	-0.000409125	FALSE	FALSE	FALSE	FALSE	FALSE	FALSE	FALSE	FALSE	FALSE	FALSE	FALSE	FALSE	FALSE	FALSE	FALSE	0.970317	0.00361592	0.970049	0.00156278	0.970836	0.00497541
Obfc2b	Obfc2b.e02.F1 Obfc2b.e02.R1	alt tx start 505		0.511114	0.585351	0.155463	0.0466865	0.0437956	0.221359	-0.0138968	-0.0321813	-0.0337172	FALSE	TRUE	FALSE	FALSE	FALSE	FALSE	TRUE	FALSE	FALSE	FALSE	FALSE	FALSE	FALSE	FALSE	FALSE	0.472673	0.0418402	0.458777	0.0214749	0.440492	0.0287621
Hmox2.a	Hmox2.e01.F1 Hmox2.e01.R1	alt tx start 75		0.536411	0.588887	0.185548	0.0504723	0.850166	0.754992	-0.00649095	0.0403004	-0.0044093	FALSE	FALSE	FALSE	FALSE	FALSE	FALSE	FALSE	FALSE	FALSE	FALSE	FALSE	FALSE	FALSE	FALSE	FALSE	0.0978824	0.0189312	0.0913914	0.0128389	0.138183	0.063099
Hmox2.b	Hmox2.e03.F1 Hmox2.e03.R1	alt tx start 75		0.662022	0.605847	0.434864	0.0805658	0.0413587	0.221359	-0.00490575	-0.00775317	0.0173517	FALSE	FALSE	FALSE	FALSE	FALSE	FALSE	TRUE	FALSE	FALSE	FALSE	FALSE	FALSE	FALSE	FALSE	FALSE	0.995458	0.0111256	0.990552	0.0188955	0.987705	0.0202074
Hmox2.c	Hmox2.e05.F1 Hmox2.e05.R1	alt tx start 75		0.991675	0.704288	0.293596	0.0678215	0.738647	0.754992	0.000106417	-0.0106443	-0.00280713	FALSE	FALSE	FALSE	FALSE	FALSE	FALSE	FALSE	FALSE	FALSE	FALSE	FALSE	FALSE	FALSE	FALSE	FALSE	0.97937	0.0161588	0.979477	0.0146169	0.968726	0.0170866
Slc38a4.a	Slc38a4.e01.F1 Slc38a4.e01.R1	alt tx start 78								0	0	0	FALSE	FALSE	FALSE	FALSE	FALSE	FALSE	FALSE	FALSE	FALSE	FALSE	FALSE	FALSE	FALSE	FALSE	FALSE	0	0	0	0	0	0
1810044A24Rik	1810044A24Rik.e01.F1 1810044A24Rik.e01.R1	alt tx start 84								0	0	0	FALSE	FALSE	FALSE	FALSE	FALSE	FALSE	FALSE	FALSE	FALSE	FALSE	FALSE	FALSE	FALSE	FALSE	FALSE	0	0	0	0	0	0
Sugt1	Sugt1.e01.F1 Sugt1.e01.R1	cassette 108								0	0	0	FALSE	FALSE	FALSE	FALSE	FALSE	FALSE	FALSE	FALSE	FALSE	FALSE	FALSE	FALSE	FALSE	FALSE	FALSE	0	0	0	0	0	0
Opa1	Opa1.e01.F1 Opa1.e01.R1	cassette 111		0.906727	0.67798	0.371907	0.0734894	0.000151859	0.00537286	0.00413683	0.0249973	-0.0733008	FALSE	FALSE	FALSE	FALSE	FALSE	FALSE	TRUE	TRUE	TRUE	FALSE	FALSE	TRUE	FALSE	FALSE	TRUE	0.268842	0.0483513	0.272979	0.0549685	0.293839	0.044149
Capzb	Capzb.e01.F1 Capzb.e01.R1	cassette 113		0.00582755	0.0479313	8.88123e-06	5.15501e-05	0.297016	0.599308	0.0431089	0.0457068	0.013262	TRUE	TRUE	FALSE	TRUE	TRUE	FALSE	FALSE	FALSE	FALSE	FALSE	FALSE	FALSE	FALSE	FALSE	FALSE	0.897359	0.0102403	0.940468	0.0159015	0.943066	0.00794281
Ppp2r5c	Ppp2r5c.e01.F1 Ppp2r5c.e01.R1	cassette 117		0.847521	0.669065	0.579244	0.10086	0.0537009	0.247823	0.00288283	0.00816817	0.0202219	FALSE	FALSE	FALSE	FALSE	FALSE	FALSE	FALSE	FALSE	FALSE	FALSE	FALSE	FALSE	FALSE	FALSE	FALSE	0.154023	0.0308237	0.156906	0.014332	0.162191	0.0154989
Dpp9.a	Dpp9.e01.F1 Dpp9.e01.R1	cassette 119		0.363217	0.490476	0.807863	0.122334	0.178421	0.535091	-0.00157131	0.000689795	-0.0028743	FALSE	FALSE	FALSE	FALSE	FALSE	FALSE	FALSE	FALSE	FALSE	FALSE	FALSE	FALSE	FALSE	FALSE	FALSE	0.00157131	0.0038489	0	0	0.0022611	0.00553854
Pdlim7	Pdlim7.e01.F1 Pdlim7.e01.R1	cassette 119 (exclusion of 119 with inclusion of 17)		0.589985	0.589245	0.796308	0.121636	0.222229	0.561615	-0.00413288	-0.0020341	0.00731557	FALSE	FALSE	FALSE	FALSE	FALSE	FALSE	FALSE	FALSE	FALSE	FALSE	FALSE	FALSE	FALSE	FALSE	FALSE	0.0171909	0.0142404	0.013058	0.00903812	0.0151568	0.0122475
Nfix	Nfix.e02.F1 Nfix.e02.R1	cassette 123		0.0321609	0.145487	0.193585	0.0507594	0.757095	0.754992	-0.020322	-0.0112024	-0.00237247	FALSE	FALSE	FALSE	TRUE	FALSE	FALSE	FALSE	FALSE	FALSE	FALSE	FALSE	FALSE	FALSE	FALSE	FALSE	0.0911018	0.015674	0.0707798	0.00905077	0.0798994	0.011726
Picalm.b	Picalm.e02.F1 Picalm.e02.R1	cassette 150		0.182652	0.367229	0.155516	0.0466865	0.00110811	0.0198578	0.0788572	0.0476712	0.101892	FALSE	TRUE	FALSE	FALSE	FALSE	TRUE	TRUE	TRUE	TRUE	FALSE	FALSE	TRUE	FALSE	FALSE	TRUE	0.175044	0.0474854	0.253901	0.0905718	0.222715	0.0589961
Car3	Car3.e01.F1 Car3.e01.R1	cassette 156								0	0	0	FALSE	FALSE	FALSE	FALSE	FALSE	FALSE	FALSE	FALSE	FALSE	FALSE	FALSE	FALSE	FALSE	FALSE	FALSE	1	0	1	0	1	0
Akt2	Akt2.e01.F1 Akt2.e01.R1	cassette 163				0.363217	0.0734894	0.350617	0.599308	0	0.00248358	0.00186269	FALSE	FALSE	FALSE	FALSE	FALSE	FALSE	FALSE	FALSE	FALSE	FALSE	FALSE	FALSE	FALSE	FALSE	FALSE	0	0	0	0	0.00248358	0.00608351
5230400G24Rik	5230400G24Rik.e01.F1 5230400G24Rik.e01.R1	cassette 172		0.317167	0.464605	0.0435674	0.0191419	0.209775	0.556647	0.00858813	0.0107907	0.00669087	TRUE	TRUE	FALSE	FALSE	FALSE	FALSE	FALSE	FALSE	FALSE	FALSE	FALSE	FALSE	FALSE	FALSE	FALSE	0.0686122	0.00811262	0.0772003	0.0137239	0.0794028	0.00807476
Slc44a2.a	Slc44a2.e01.F1 Slc44a2.e01.R1	cassette 172 +128 1110028E10Rik		0.0166698	0.0969517	0.336668	0.0732896	0.548058	0.675054	-0.00949485	-0.00640307	0.00308265	FALSE	FALSE	FALSE	TRUE	FALSE	FALSE	FALSE	FALSE	FALSE	FALSE	FALSE	FALSE	FALSE	FALSE	FALSE	0.110793	0.00582654	0.101298	0.00409869	0.10439	0.0139894
Anxa6	Anxa6.e01.F1 Anxa6.e01.R1	cassette 18		0.333598	0.471595	0.0170146	0.010214	0.880143	0.759513	-0.0065565	-0.0164442	0.000921375	TRUE	TRUE	FALSE	FALSE	FALSE	FALSE	FALSE	FALSE	FALSE	FALSE	FALSE	FALSE	FALSE	FALSE	FALSE	0.921074	0.00522504	0.914518	0.0111029	0.90463	0.0117755
Csda.a	Csda.e01.F1 Csda.e01.R1	cassette 207		0.546746	0.588887	0.166012	0.0470168	0.282923	0.599308	0.00395302	0.00930297	-0.0052668	FALSE	TRUE	FALSE	FALSE	FALSE	FALSE	FALSE	FALSE	FALSE	FALSE	FALSE	FALSE	FALSE	FALSE	FALSE	0.0287963	0.0112994	0.0327493	0.00730094	0.0380992	0.00803595
Csda.b	Csda.e02.F1 Csda.e02.R1	cassette 207		0.58839	0.589245	0.00161185	0.00147741	0.381064	0.599308	0.00077745	0.00570938	-0.00150331	TRUE	TRUE	FALSE	FALSE	FALSE	FALSE	FALSE	FALSE	FALSE	FALSE	FALSE	FALSE	FALSE	FALSE	FALSE	0.0138969	0.00259126	0.0146743	0.00176862	0.0196063	0.00140893
Ap1b1	Ap1b1.e01.F1 Ap1b1.e01.R1	cassette 21		0.669634	0.605847	0.0183182	0.0106339	0.372711	0.599308	-0.00376515	0.0341071	-0.0115333	TRUE	TRUE	FALSE	FALSE	FALSE	FALSE	FALSE	FALSE	FALSE	FALSE	FALSE	FALSE	FALSE	FALSE	FALSE	0.0736579	0.0173597	0.0698927	0.00937172	0.107765	0.0234762
Asb11	Asb11.e01.F1 Asb11.e01.R1	cassette 213		0.272459	0.440188	0.184605	0.0504723	0.475817	0.647489	0.00208898	0.00462929	-0.00188163	FALSE	FALSE	FALSE	FALSE	FALSE	FALSE	FALSE	FALSE	FALSE	FALSE	FALSE	FALSE	FALSE	FALSE	FALSE	0.0069082	0.00342736	0.00899718	0.00217643	0.0115375	0.00693999
Picalm.a	Picalm.e01.F1 Picalm.e01.R1	cassette 24		0.000901531	0.0199714	0.0430744	0.0191419	0.418558	0.617036	-0.0341838	-0.0221777	-0.00836821	TRUE	TRUE	FALSE	TRUE	TRUE	FALSE	FALSE	FALSE	FALSE	FALSE	FALSE	FALSE	FALSE	FALSE	FALSE	0.067446	0.0134416	0.0332622	0.00738274	0.0452683	0.0187949
Fn1.b	Fn1.e03.F1 Fn1.e03.R1	cassette 270				0.0307052	0.0144533	0.633475	0.706374	0	0.0320942	0.00555863	TRUE	TRUE	FALSE	FALSE	FALSE	FALSE	FALSE	FALSE	FALSE	FALSE	FALSE	FALSE	FALSE	FALSE	FALSE	0	0	0	0	0.0320942	0.026357
Fn1.a	Fn1.e01.F1 Fn1.e01.R1	cassette 273				0.14014	0.0451787	0.627188	0.706374	0	0.015733	0.00382335	FALSE	TRUE	FALSE	FALSE	FALSE	FALSE	FALSE	FALSE	FALSE	FALSE	FALSE	FALSE	FALSE	FALSE	FALSE	0	0	0	0	0.015733	0.021995
Sorbs1	Sorbs1.e06.F1 Sorbs1.e06.R1	cassette 30		0.11749	0.285759	0.259679	0.0612301	0.54135	0.675054	0.0244029	-0.01762	-0.00888987	FALSE	FALSE	FALSE	FALSE	FALSE	FALSE	FALSE	FALSE	FALSE	FALSE	FALSE	FALSE	FALSE	FALSE	FALSE	0.648761	0.0270781	0.673164	0.0168903	0.631141	0.0238506
Lypla1andTcea1	Lypla1andTcea1.e01.F1 Lypla1andTcea1.e01.R1	cassette 32								0	0	0	FALSE	FALSE	FALSE	FALSE	FALSE	FALSE	FALSE	FALSE	FALSE	FALSE	FALSE	FALSE	FALSE	FALSE	FALSE	1	0	1	0	1	0
Camk2g.b	Camk2g.e02.F1 Camk2g.e02.R1	cassette 33		0.621052	0.592199	0.000309252	0.000359069	0.783188	0.754992	0.000776275	0.00917613	-0.000730613	TRUE	TRUE	FALSE	FALSE	FALSE	FALSE	FALSE	FALSE	FALSE	FALSE	FALSE	FALSE	FALSE	FALSE	FALSE	0.0333757	0.00323755	0.034152	0.0014369	0.0425518	0.00233332
Aplp2	Aplp2.e02.F1 Aplp2.e02.R1	cassette 36		0.310952	0.464605	0.137652	0.0451787	0.219749	0.561615	0.00712527	0.014242	0.00912016	FALSE	TRUE	FALSE	FALSE	FALSE	FALSE	FALSE	FALSE	FALSE	FALSE	FALSE	FALSE	FALSE	FALSE	FALSE	0.110661	0.0106657	0.117786	0.00972355	0.124903	0.0182797
Hnrpa2b1	Hnrpa2b1.e01.F1 Hnrpa2b1.e01.R1	cassette 36		0.700537	0.618042	0.00356793	0.00270365	0.696009	0.731443	-0.00145134	-0.0129202	0.00169526	TRUE	TRUE	FALSE	FALSE	FALSE	FALSE	FALSE	FALSE	FALSE	FALSE	FALSE	FALSE	FALSE	FALSE	FALSE	0.0545135	0.0056014	0.0530621	0.00559183	0.0415932	0.00617504
Homer1	Homer1.e01.F1 Homer1.e01.R1	cassette 36		0.100432	0.267249	0.0439726	0.0191419	0.0121159	0.0918573	0.0546167	0.0493337	0.0544014	TRUE	TRUE	FALSE	FALSE	FALSE	TRUE	TRUE	FALSE	TRUE	FALSE	FALSE	TRUE	FALSE	FALSE	FALSE	0.184778	0.037388	0.239395	0.0463235	0.234112	0.0367888
Synrg	Synrg.e01.F1 Synrg.e01.R1	cassette 36 Ap1gbp1		0.0101492	0.0706338	0.049263	0.0209218	0.160729	0.501768	-0.0235405	-0.0179867	0.0112882	TRUE	TRUE	FALSE	TRUE	FALSE	FALSE	FALSE	FALSE	FALSE	FALSE	FALSE	FALSE	FALSE	FALSE	FALSE	0.99142	0.0140044	0.967879	0.00816228	0.973433	0.0138492
Spag9	Spag9.e02.F1 Spag9.e02.R1	cassette 39		0.880014	0.669065	0.127055	0.0437048	0.00014111	0.00537286	-0.00659925	-0.0361972	-0.0773585	FALSE	TRUE	FALSE	FALSE	FALSE	FALSE	TRUE	TRUE	TRUE	FALSE	FALSE	TRUE	FALSE	FALSE	TRUE	0.363579	0.0324637	0.35698	0.0772489	0.327382	0.041869
Mlf1	Mlf1.e01.F1 Mlf1.e01.R1	cassette 45		0.0183613	0.0977192	0.0287933	0.0144485	0.00712835	0.0673302	-0.0280053	-0.0301813	-0.0284865	TRUE	TRUE	FALSE	TRUE	FALSE	FALSE	TRUE	FALSE	FALSE	FALSE	FALSE	FALSE	FALSE	FALSE	FALSE	0.975821	0.0139785	0.947816	0.0139157	0.945639	0.0240463
Bat3	Bat3.e01.F1 Bat3.e01.R1	cassette 54		0.216003	0.407141	0.0285193	0.0144485	0.736524	0.754992	-0.00371	0.00719817	0.00111513	TRUE	TRUE	FALSE	FALSE	FALSE	FALSE	FALSE	FALSE	FALSE	FALSE	FALSE	FALSE	FALSE	FALSE	FALSE	0.953697	0.00494702	0.949987	0.00374467	0.960896	0.0048022
Mbnl1	Mbnl1.e01.F1 Mbnl1.e01.R1	cassette 54		0.174827	0.367229	0.508595	0.0913048	0.557044	0.675054	-0.00913287	-0.00491938	-0.00331684	FALSE	FALSE	FALSE	FALSE	FALSE	FALSE	FALSE	FALSE	FALSE	FALSE	FALSE	FALSE	FALSE	FALSE	FALSE	0.00913287	0.0141541	0	0	0.00421348	0.0103209
Camk2g.a	Camk2g.e01.F1 Camk2g.e01.R1	cassette 63		0.0898993	0.258805	2.8048e-05	7.35352e-05	0.543977	0.675054	-0.0175276	-0.0421257	0.00667628	TRUE	TRUE	FALSE	FALSE	FALSE	FALSE	FALSE	FALSE	FALSE	FALSE	FALSE	FALSE	FALSE	FALSE	FALSE	0.0467292	0.0100887	0.0292017	0.0144809	0.00460354	0.00505912
Mgrn1andNudt16l1	Mgrn1andNudt16l1.e01.F1 Mgrn1andNudt16l1.e01.R1	cassette 66 Mgrn1		0.56359	0.589245	0.167373	0.0470168	0.0255311	0.159407	-0.0103743	0.018126	-0.0270655	FALSE	TRUE	FALSE	FALSE	FALSE	FALSE	TRUE	FALSE	FALSE	FALSE	FALSE	FALSE	FALSE	FALSE	FALSE	0.31811	0.0188774	0.307736	0.0296211	0.336236	0.0229728
Eif4g3.a	Eif4g3.e01.F1 Eif4g3.e01.R1	cassette 702		0.984944	0.704288	0.304746	0.0689082	0.0812311	0.331617	0.000792333	0.0411337	-0.0557592	FALSE	FALSE	FALSE	FALSE	FALSE	FALSE	FALSE	FALSE	TRUE	FALSE	FALSE	FALSE	FALSE	FALSE	FALSE	0.774759	0.0686111	0.775551	0.0587227	0.815892	0.0629327
Eif4g3.b	Eif4g3.e02.F1 Eif4g3.e02.R1	cassette 702		0.867127	0.669065	0.93436	0.139071	0.031362	0.184935	0.00255317	-0.0010095	0.0203591	FALSE	FALSE	FALSE	FALSE	FALSE	FALSE	TRUE	FALSE	FALSE	FALSE	FALSE	FALSE	FALSE	FALSE	FALSE	0.2693	0.0244177	0.271853	0.0216685	0.26829	0.0159399
Eif4g3.c	Eif4g3.e03.F1 Eif4g3.e03.R1	cassette 702								0	0	0	FALSE	FALSE	FALSE	FALSE	FALSE	FALSE	FALSE	FALSE	FALSE	FALSE	FALSE	FALSE	FALSE	FALSE	FALSE	1	0	1	0	1	0
Col4a3bp	Col4a3bp.e01.F1 Col4a3bp.e01.R1	cassette 78		0.668251	0.605847	0.630382	0.105553	0.00660637	0.0673302	-0.0034355	-0.00292533	0.0131665	FALSE	FALSE	FALSE	FALSE	FALSE	FALSE	TRUE	FALSE	FALSE	FALSE	FALSE	FALSE	FALSE	FALSE	FALSE	0.941958	0.00653578	0.938523	0.0138609	0.939033	0.0127024
Mfn2.a	Mfn2.e01.F1 Mfn2.e01.R1	cassette 83 +66		0.810517	0.669065	0.566508	0.0996446	0.279013	0.599308	0.170096	-0.155686	0.130175	FALSE	FALSE	TRUE	FALSE	FALSE	TRUE	FALSE	FALSE	TRUE	FALSE	FALSE	FALSE	FALSE	FALSE	FALSE	0.325438	0.504169	0.245534	0.491068	0.169753	0.397747
A2bp1	A2bp1.e01.F1 A2bp1.e01.R1	cassette 93		0.546195	0.588887	0.410366	0.0776799	0.00112252	0.0198578	-0.0111478	-0.0166888	-0.0419024	FALSE	FALSE	FALSE	FALSE	FALSE	FALSE	TRUE	TRUE	FALSE	FALSE	FALSE	FALSE	FALSE	FALSE	FALSE	0.817914	0.0380412	0.806766	0.0166275	0.801225	0.0282916
Csde1	Csde1.e01.F1 Csde1.e01.R1	cassette 93 D3Jfr1		0.0011037	0.0199714	2.09384e-05	7.29282e-05	0.816934	0.754992	-0.0277128	-0.0460715	0.0027035	TRUE	TRUE	FALSE	TRUE	TRUE	FALSE	FALSE	FALSE	FALSE	FALSE	FALSE	FALSE	FALSE	FALSE	FALSE	0.165105	0.00887706	0.137392	0.00322268	0.119033	0.00665412
Tlk2	Tlk2.e01.F1 Tlk2.e01.R1	cassette 96		0.40035	0.520264	0.382091	0.0739305	0.00824643	0.0673302	-0.0157733	-0.021963	0.0472463	FALSE	FALSE	FALSE	FALSE	FALSE	FALSE	TRUE	FALSE	FALSE	FALSE	FALSE	FALSE	FALSE	FALSE	FALSE	0.774108	0.0259853	0.758335	0.0277876	0.752145	0.0517226
Ankrd11	Ankrd11.e01.F1 Ankrd11.e01.R1	cassette 97 complex		0.685477	0.61404	0.507841	0.0913048	0.964908	0.787825	-0.00786317	0.0132738	0.000657625	FALSE	FALSE	FALSE	FALSE	FALSE	FALSE	FALSE	FALSE	FALSE	FALSE	FALSE	FALSE	FALSE	FALSE	FALSE	0.17472	0.0438583	0.166857	0.00865286	0.187994	0.0146289
Mtdh.a	Mtdh.e01.F1 Mtdh.e01.R1	cassette 99 +90		0.0791808	0.246069	0.116147	0.0412596	0.00255649	0.0387644	-0.0573502	-0.0438557	-0.0639843	FALSE	TRUE	FALSE	FALSE	FALSE	TRUE	TRUE	TRUE	TRUE	FALSE	FALSE	TRUE	FALSE	FALSE	TRUE	0.595651	0.0495999	0.538301	0.0395336	0.551795	0.0371779
Fntb	Fntb.e01.F1 Fntb.e01.R1	double cassette 227 (not muex)								0	0	0	FALSE	FALSE	FALSE	FALSE	FALSE	FALSE	FALSE	FALSE	FALSE	FALSE	FALSE	FALSE	FALSE	FALSE	FALSE	1	0	1	0	1	0
Tacc2.b	Tacc2.e03.F1 Tacc2.e03.R1	muex 231 (complex 90+141)		0.120021	0.285759	0.128049	0.0437048	0.858165	0.754992	0.0308368	0.0274157	-0.0026035	FALSE	TRUE	FALSE	FALSE	FALSE	FALSE	FALSE	FALSE	FALSE	FALSE	FALSE	FALSE	FALSE	FALSE	FALSE	0.77319	0.0363053	0.804026	0.0192225	0.800605	0.0112146
Mef2d	Mef2d.e01.F1 Mef2d.e01.R1	muex 3								0	0	0	FALSE	FALSE	FALSE	FALSE	FALSE	FALSE	FALSE	FALSE	FALSE	FALSE	FALSE	FALSE	FALSE	FALSE	FALSE	0	0	0	0	0	0
1700113I22Rik.b	1700113I22Rik.e02.F1 1700113I22Rik.e02.R1			0.201597	0.388072	0.644274	0.106853	0.364036	0.599308	-0.0775805	0.128302	0.071375	FALSE	FALSE	TRUE	FALSE	FALSE	TRUE	FALSE	FALSE	TRUE	FALSE	FALSE	FALSE	FALSE	FALSE	FALSE	0.0775805	0.129302	0	0	0.205882	0.291162
Dpp9.b	Dpp9.e02.F1 Dpp9.e02.R1			0.00146028	0.0218277	0.974307	0.14378	0.449537	0.642595	0.0148951	8.82e-05	-0.00311155	FALSE	FALSE	FALSE	TRUE	TRUE	FALSE	FALSE	FALSE	FALSE	FALSE	FALSE	FALSE	FALSE	FALSE	FALSE	0.00184397	0.00451678	0.0167391	0.0044073	0.00193217	0.00473282
Jag2.c	Jag2.e02.F1 Jag2.e03.R1			0.27016	0.440188	0.394696	0.0755292	0.553992	0.675054	0.0345913	-0.0198608	-0.0137036	FALSE	FALSE	FALSE	FALSE	FALSE	FALSE	FALSE	FALSE	FALSE	FALSE	FALSE	FALSE	FALSE	FALSE	FALSE	0.086763	0.0391901	0.121354	0.0467759	0.0669022	0.0381585
Jag2.d	Jag2.e04.F1 Jag2.e04.R1			0.0485276	0.179934	0.194063	0.0507594	0.38456	0.599308	0.0221535	0.0146035	-0.00834805	FALSE	FALSE	FALSE	TRUE	FALSE	FALSE	FALSE	FALSE	FALSE	FALSE	FALSE	FALSE	FALSE	FALSE	FALSE	0.041405	0.0105432	0.0635585	0.0147821	0.0560085	0.0225956
Mfn2.b	Mfn2.e02.F1 Mfn2.e02.R1			0.375922	0.500166	0.375573	0.0734894	0.344511	0.599308	0.326279	0.326401	0.00060475	FALSE	FALSE	TRUE	FALSE	FALSE	TRUE	FALSE	FALSE	FALSE	FALSE	FALSE	FALSE	FALSE	FALSE	FALSE	0.821309	0.402425	0.980922	0.0038156	0.981043	0.00223809
Ptpmt1.a	Ptpmt1.e01.F1 Ptpmt1.e01.R1									0	0	0	FALSE	FALSE	FALSE	FALSE	FALSE	FALSE	FALSE	FALSE	FALSE	FALSE	FALSE	FALSE	FALSE	FALSE	FALSE	0	0	0	0	0	0
Rpn2.b	Rpn2.e02.F1 Rpn2.e02.R1			0.592668	0.589245	0.629804	0.105553	0.760438	0.754992	-0.160902	-0.162652	-0.122766	FALSE	FALSE	TRUE	FALSE	FALSE	TRUE	FALSE	FALSE	TRUE	FALSE	FALSE	FALSE	FALSE	FALSE	FALSE	0.00878422	0.013656	0.0145485	0.0169823	0.0127991	0.0143073
Slc44a2.b	Slc44a2.e02.F1 Slc44a2.e02.R1			0.0049293	0.0445975	0.0298378	0.0144485	0.632746	0.706374	0.0447786	0.0454697	-0.00854062	TRUE	TRUE	FALSE	TRUE	TRUE	FALSE	FALSE	FALSE	FALSE	FALSE	FALSE	FALSE	FALSE	FALSE	FALSE	0.380492	0.0232177	0.42527	0.0134648	0.425961	0.0359593
Tacc2.a	Tacc2.e01.F1 Tacc2.e01.R1									0	0	0	FALSE	FALSE	FALSE	FALSE	FALSE	FALSE	FALSE	FALSE	FALSE	FALSE	FALSE	FALSE	FALSE	FALSE	FALSE	1	0	1	0	1	0
