# Supplementary material for: RBFOX1 Cooperates with MBNL1 to Control Splicing in Muscle, Including Events Altered in Myotonic Dystrophy Type 1
Source: PLoS One. 2014 Sep 11;9(9):e107324. doi: 10.1371/journal.pone.0107324 (PMC4161394; doi:10.1371/journal.pone.0107324)
Supplement: Table S2 — List of ASEs screened in DM1 embryonic cell lines, patient tissues and knockdown assays. The file includes three sheets that individually list the ASEs screened in each experiment. DM1 Fetal Cells tab: List of the 487 human ASEs analyzed. Column A: Gene Name, where more than one ASE was targeted the suffix.a,.b, … is used. Column B: |ΔΨ| values for ST-3500 (Ψ values: Column M, standard deviation: Column N) minus Normal Fetal cells (Ψ values: Column E, standard deviation: Column F). Columns C and D: hit in cells (this sheet) and DM1 tissues (DM1 Tissues sheet) respectively, refer to text for selection criteria. Fifty cell hits shown in red, tissue hits shown in yellow and blue (see legend for DM1 Tissues sheet, below). Columns G-L: Ψ values and standard deviations for Normal Adult, ST-750 and ST-1200 cells. Columns O-T: Calculated p and q values (see text) for Normal Fetal cells (N_F) compared to ST-750, ST-1200 and ST-3500 cells. Columns U and V: p and q values for Normal fetal cells compared to all three DM cell lines combined. Columns W and X: p and q values for Normal fetal cells compared to Normal Adult (N_A) cells. DM1 Tissues tab: List of the 163 human ASEs analyzed. Column A: Column A: Gene Name, where more than one ASE was targeted the suffix.a,.b, … is used. Columns B-D: ASE type and expected amplicon sizes in base pairs (bp) following PCR amplification of region flanking ASE. Column E and F: hit in tissues (this sheet) and cells (DM1 Fetal Cells sheet) respectively, refer to text for selection criteria. Top ten tissue hits are shown in yellow, and following 20 hits shown blue. Columns G-I: |ΔΨ|, p and q values for DM1 tissues versus normal controls. Columns J-R: Ψ values for individual DM1 and control (CTL) tissues. Column S-V: PCR primer names and sequences. MBNL1 RBFOX1 Knockdown tab: List of the 163 human ASEs analyzed (identical to DM1 Tissues). Column A: Gene Name, where more than one ASE was targeted the suffix.a,.b, … is used. Columns B and C: Hit i [file pone.0107324.s004.xlsx]

## Sheet: DM1 Fetal Cells 
GeneName	delta PSI ST3500 – Normal Fetal	cell hit	tissue hit	PSI Normal Fetal	Normal Fetal standard dev	PSI Normal Adult	Normal Adult standard dev	ST-750	ST-750 standard dev	ST-1200	ST-1200 standard dev	ST-3500	ST-3500 standard dev	N_F vs ST-750 p-value	N_F vs ST-750 q-value	N_F vs ST-1200 p-value	N_F vs ST-1200 q-value	N_F vs ST-3500 p-value	N_F vs ST-3500 q-value	N_F vs ST p-value	N_F vs ST q-value	N_F vs N_A p-value	N_F vs N_A q-value
MGEA5.a	0.069726	YES	NO	0.868387	0.00226069	0.905007	0.0437849	0.894095	0.0228876	0.867115	0.0120484	0.938113	0.0029434	0.190045	0.338662	0.872959	0.586281	9.73046e-06	0.0011657	0.0233635	0.0953625	0.284288	0.498926
TRPM4.c	0.205594	YES	YES	0.574703	0.00709627	0.726083	0.0934839	0.741645	0.011323	0.77147	0.0505775	0.780297	0.00929698	9.98928e-05	0.0248809	0.0196637	0.0962526	1.27954e-05	0.0011657	1.70728e-08	4.04178e-06	0.106252	0.408641
DMD.a	-0.174327	YES	YES	0.252622	0.00956587	0.496149	0.260871	0.186039	0.0478297	0.0700145	0.00543433	0.0782942	0.00872427	0.132464	0.305362	6.12061e-05	0.00516514	2.14749e-05	0.0011657	8.91336e-05	0.00301447	0.247183	0.477712
PDLIM3	0.442815	YES	NO	0.489694	0.01259	0.158678	0.0662568	0.626496	0.066657	0.677468	0.0113856	0.932509	0.0196198	0.066155	0.228706	4.71232e-05	0.00516514	2.18148e-05	0.0011657	0.000729955	0.0108005	0.0109393	0.242068
SORBS1.a	-0.761262	YES	YES	0.911659	0.0317573	0.978797	0.0185567	0.678067	0.0719564	0.374172	0.0609576	0.150397	0.0492294	0.0175612	0.136008	0.000853991	0.0181144	7.74179e-05	0.00330952	0.000149233	0.00392547	0.0460401	0.292855
TCF7L2.a	0.0943467	YES	NO	0.207889	0.00764539	0.23384	0.0654435	0.228543	0.0739022	0.265866	0.0414928	0.302236	0.00639126	0.676822	0.513964	0.132304	0.252668	0.000100023	0.0035632	0.0117642	0.0632963	0.563891	0.608953
FXR1.a	-0.418499	YES	NO	0.680198	0.0350469	0.670999	0.211133	0.570272	0.0840725	0.692783	0.028444	0.261699	0.039383	0.138702	0.311237	0.655407	0.516488	0.000176156	0.00477795	0.0339909	0.107539	0.947114	0.703442
CHRNG	-0.100233	YES	NO	0.737576	0.00892061	0.715436	0.0963071	0.737565	0.0403765	0.69061	0.00578496	0.637343	0.00932645	0.999661	0.601428	0.00285455	0.0357579	0.000178829	0.00477795	0.0167262	0.0759935	0.729473	0.658197
SMTN	0.265541	YES	NO	0.486433	0.0129709	0.137993	0.0902501	0.582355	0.051458	0.680606	0.00374636	0.751973	0.0219157	0.0760897	0.233977	0.000698782	0.0161696	0.000227266	0.00514918	7.68909e-05	0.00301447	0.0198898	0.24227
COL4A3BP.b	-0.165981	YES	NO	0.356087	0.0166787	0.33631	0.158598	0.270948	0.0276324	0.323576	0.00579527	0.190106	0.0159163	0.0160958	0.136008	0.0647028	0.185162	0.000240904	0.00514918	0.00173691	0.0216417	0.849453	0.687238
ITPR1.b	0.352313	YES	NO	0.392625	0.0333467	0.722511	0.0787784	0.53952	0.0255893	0.409598	0.0116792	0.744938	0.0185581	0.00462262	0.0929733	0.477784	0.439039	0.000417343	0.007173	0.00887568	0.055295	0.00950463	0.241193
CAMK2G.a	0.198496	YES	YES	0.130791	0.0119769	0.0988949	0.018505	0.23569	0.0721802	0.271893	0.0077596	0.329288	0.0200646	0.124546	0.295442	0.000192592	0.00980436	0.000426797	0.007173	2.55711e-05	0.00151341	0.0767867	0.344469
DTNA.b	0.223908	YES	NO	0.686989	0.0262953	0.837638	0.057937	0.515013	0.0925342	0.724053	0.0610843	0.910897	0.0248389	0.0748168	0.232938	0.41226	0.424859	0.000436265	0.007173	0.644425	0.456767	0.0300988	0.242894
TACC2	-0.370206	YES	NO	0.56014	0.0389813	0.755714	0.0482639	0.250591	0.0307951	0.190474	0.0315609	0.189934	0.0215066	0.000548958	0.034183	0.000278177	0.0103098	0.000593346	0.00905886	0.000416725	0.00822122	0.00619451	0.188633
CAST.b	0.540265	YES	NO	0.459735	0.0236383	0.267056	0.231304	0.351376	0.0092126	1	0	1	0	0.00824336	0.107337	0.0006375	0.0161696	0.0006375	0.00908411	0.0171724	0.0759935	0.28528	0.498926
AKR1A1.c	0.0466601	NO	YES	0.0755922	0.00670681	0.0912193	0.0133033	0.0871719	0.011229	0.0808364	0.0142403	0.122252	0.0053326	0.215419	0.357663	0.606376	0.489985	0.000890667	0.0118984	0.0267086	0.100464	0.168256	0.44991
TTN.b	0.105538	YES	NO	0.853012	0.00485418	0.813844	0.0425588	0.770443	0.0503735	0.793312	0.0379095	0.95855	0.0117933	0.10357	0.280197	0.109937	0.241232	0.00136104	0.0162148	0.708582	0.471625	0.251002	0.477712
MEF2D	-0.305329	YES	NO	0.381702	0.0423328	0.438649	0.273571	0.236588	0.0647895	0.317616	0.0607242	0.0763726	0.0234694	0.0390385	0.174488	0.216357	0.321699	0.0013655	0.0162148	0.00407242	0.0332447	0.754303	0.665789
INSR	0.238958	YES	YES	0.146727	0.0382587	0.267292	0.214204	0.106624	0.0436396	0.122852	0.00175738	0.385685	0.0371819	0.298497	0.381273	0.392757	0.423607	0.00149269	0.0167922	0.281429	0.338198	0.433228	0.540676
FLNC	0.225389	YES	NO	0.21243	0.0199196	0.217643	0.047999	0.316509	0.123752	0.343233	0.0151492	0.437819	0.0345654	0.281188	0.367469	0.00112992	0.0204875	0.00172956	0.0184841	0.000560486	0.00929041	0.874391	0.689808
OBSL1.b	-0.873211	YES	NO	0.873211	0.0680025	0.773203	0.0667225	0.776286	0.0570049	0.522976	0.43332	0	0	0.133632	0.305362	0.295423	0.377564	0.00201546	0.0205139	0.0121015	0.0636642	0.143201	0.44497
MBNL1.b	-0.192238	YES	NO	0.806388	0.0330102	0.768815	0.0482065	0.820582	0.0186198	0.733069	0.0323755	0.61415	0.019236	0.560674	0.45341	0.0515771	0.170435	0.00241228	0.0234369	0.0438633	0.119358	0.335239	0.512331
MEF2A.b	-0.122732	YES	NO	0.216941	0.0241486	0.516216	0.287263	0.169504	0.0435352	0.29951	0.0349261	0.0942086	0.0208972	0.193802	0.338662	0.0336249	0.130738	0.00284327	0.0254357	0.417612	0.381898	0.212218	0.462104
BIN1.b	-0.115285	YES	NO	0.125977	0.0110785	0.312562	0.183507	0.0270771	0.00457801	0.0430266	0.00616712	0.0106918	0.00104235	0.00135952	0.061374	0.00120734	0.0204875	0.00285602	0.0254357	0.000109793	0.00324902	0.219932	0.462104
TTN.a	0.151202	YES	YES	0.835728	0.0249787	0.790939	0.0514446	0.948595	0.00536926	0.925814	0.0151904	0.98693	0.011799	0.0129095	0.133977	0.0100294	0.062265	0.00306119	0.0261724	0.00254807	0.0275822	0.271069	0.49481
CLCC1.c	-0.156777	YES	YES	1	0	0.910721	0.0799431	0.908397	0.0822412	0.835963	0.0161894	0.843223	0.0156649	0.193487	0.338662	0.00323108	0.0357579	0.00331136	0.0272224	6.82565e-05	0.00301447	0.192742	0.456808
TTYH2	-0.177712	YES	YES	0.181936	0.0245659	0.0572163	0.0160357	0.0627877	0.0246097	0.0112839	0.00977258	0.00422427	0.00731664	0.00404076	0.0914959	0.00279093	0.0357579	0.00365325	0.0289207	0.000588651	0.00929041	0.00319078	0.161941
PFKM	-0.0943305	YES	NO	0.10471	0.0180172	0.0190736	0.0330364	0.0354985	0.0313472	0.0889713	0.0187756	0.0103792	0.00899506	0.0412809	0.174788	0.354057	0.405563	0.00422008	0.030347	0.00703523	0.0504699	0.0275187	0.242894
PPP1R12B	0.0980604	YES	YES	0.11547	0.0190915	0.0579044	0.00931175	0.130124	0.0350009	0.157328	0.0424711	0.21353	0.0215227	0.568362	0.45814	0.22447	0.326491	0.00430659	0.030347	0.0250174	0.0992541	0.019705	0.24227
ARHGEF11	-0.121895	YES	NO	0.294169	0.0264497	0.280517	0.0922882	0.261748	0.0340265	0.258052	0.017047	0.172274	0.017228	0.266447	0.367469	0.129695	0.252597	0.004383	0.030347	0.0251554	0.0992541	0.82551	0.684949
TRPM4.b	0.440115	YES	YES	0.129163	0.0967997	0.314938	0.189517	0.293604	0.0438174	0.376744	0.0526474	0.569278	0.0632645	0.0811999	0.243674	0.0285582	0.118437	0.00456426	0.030347	0.0114171	0.0628575	0.228395	0.471632
NF1	0.178998	YES	NO	0.67669	0.0335814	0.59997	0.209818	0.670102	0.0938097	0.725992	0.0655874	0.855688	0.015085	0.917378	0.581417	0.330836	0.395353	0.00468118	0.030347	0.0860608	0.18191	0.59284	0.614044
TPM3.b	0.272052	YES	NO	0.49863	0.0618338	0.678255	0.0211093	0.253868	0.118247	0.563489	0.096661	0.770682	0.0513723	0.0498018	0.193819	0.391947	0.423607	0.00468529	0.030347	0.732498	0.47756	0.0271718	0.242894
ANK2.c	-0.34617	YES	YES	0.520843	0.0558667	0.429369	0.129359	0.408392	0.0154676	0.49856	0.0173718	0.174672	0.0177745	0.0642238	0.228523	0.567535	0.475194	0.00490747	0.0308512	0.0216747	0.0916292	0.350171	0.512331
CACNA1C.d	-0.113458	YES	NO	0.194039	0.0237625	0.0334101	0.0323197	0.353454	0.164155	0.204262	0.102354	0.0805805	0.0125514	0.232886	0.367128	0.880322	0.58685	0.00507577	0.0309975	0.730994	0.47756	0.00309059	0.161941
SLMAP	0.159401	YES	NO	0.79666	0.0266241	0.740143	0.20765	0.774341	0.0764438	0.781896	0.0279459	0.956061	0.00830661	0.671849	0.513393	0.543961	0.470463	0.00542429	0.0313184	0.285082	0.338716	0.684783	0.64129
PDK1.a	-0.258407	YES	NO	0.808439	0.0599794	0.632664	0.227333	0.800254	0.0616834	0.832817	0.00285321	0.550032	0.0384106	0.877113	0.571887	0.554491	0.470463	0.00552975	0.0313184	0.197321	0.27641	0.311048	0.512331
TGFB2	-0.0599134	YES	NO	0.148051	0.00969555	0.0947062	0.00230289	0.121972	0.0151768	0.134955	0.0169596	0.0881379	0.0141667	0.0772103	0.234527	0.325253	0.390514	0.00556788	0.0313184	0.0088383	0.055295	0.0080522	0.222911
KCND3	-0.339068	YES	YES	0.671868	0.0746747	0.645479	0.108672	0.767831	0.0930714	0.566214	0.124459	0.3328	0.0395101	0.239214	0.367469	0.289719	0.377564	0.00585904	0.0321111	0.181933	0.265883	0.748445	0.665789
TCF7L2.b	-0.0974	YES	NO	0.258413	0.0242598	0.255933	0.12412	0.233785	0.0693011	0.2359	0.0131472	0.161013	0.0178167	0.60972	0.48059	0.25021	0.347676	0.00639977	0.0341978	0.0619575	0.141572	0.975795	0.716012
SORBS1.b	0.19696	YES	NO	0.467179	0.0415741	0.475175	0.0280813	0.494107	0.0841115	0.511822	0.0823037	0.664139	0.0182614	0.654096	0.509123	0.464045	0.433409	0.00660408	0.0344288	0.058183	0.139132	0.797963	0.679351
SLC26A7.a	0.108598	YES	NO	0.891402	0.0162639	0.873356	0.0571871	0.834606	0.286471	1	0	1	0	0.76421	0.543846			0.00739345	0.0376263	0.616191	0.447613	0.645054	0.638795
SYNE1.b	-0.126825	YES	YES	0.669472	0.0318071	0.63563	0.0298555	0.629268	0.00722994	0.730621	0.0327374	0.542647	0.0308739	0.154312	0.326773	0.0811566	0.20866	0.00774802	0.0385138	0.320422	0.357417	0.250475	0.477712
ABCB8	0.373042	YES	NO	0.447622	0.0085069	0.736968	0.0248199	0.777337	0.0384572	0.739569	0.0795112	0.820664	0.0664876	0.0031971	0.0796321	0.0227939	0.103605	0.00952596	0.0462753	1.71205e-07	2.02654e-05	0.000969935	0.105967
GABRA2.b	-0.429381	YES	NO	1	0	1	0	0.916067	0.145376	1	0	0.570619	0.0743116	0.42265	0.428088			0.00983694	0.0467241	0.0427574	0.119358
QKI.a	0.197745	YES	YES	0.685848	0.0389493	0.645426	0.186103	0.758372	0.0709323	0.761459	0.0157902	0.883593	0.00829298	0.215355	0.357663	0.0624081	0.182588	0.0101134	0.0469593	0.0101155	0.0584077	0.745492	0.665789
SORBS1.c	-0.204247	YES	YES	0.436928	0.058824	0.566997	0.0211083	0.225753	0.0683583	0.227114	0.0405666	0.232681	0.0494562	0.0160958	0.136008	0.009632	0.062265	0.0107166	0.0469593	0.0124041	0.0638373	0.048888	0.298614
APC.a	0.086934	YES	NO	0.820709	0.0194006	0.729366	0.124915	0.871013	0.00881366	0.833689	0.00553757	0.907643	0.00591444	0.0302925	0.160535	0.367036	0.413382	0.0108301	0.0469593	0.0176966	0.076172	0.332299	0.512331
ACTN1.b	0.0747403	YES	NO	0.811653	0.0151874	0.914208	0.0141172	0.836306	0.021662	0.854346	0.0187541	0.886393	0.0218243	0.189998	0.338662	0.0396599	0.144213	0.0109329	0.0469593	0.00795741	0.0527453	0.00104396	0.105967
ANO10	0.0525643	YES	NO	0.847214	0.0151101	0.797158	0.0275779	0.815932	0.0494089	0.789559	0.0272608	0.899778	0.00942546	0.389323	0.427586	0.0464983	0.162131	0.0109876	0.0469593	0.577411	0.437845	0.0677469	0.322344
SCN9A	-0.125059	YES	NO	0.187503	0.0307778	0.111979	0.0079709	0.158982	0.0375721	0.0997898	0.0169739	0.0624433	0.0119097	0.368689	0.42524	0.0211503	0.0985932	0.0112047	0.0469593	0.0167206	0.0759935	0.0436793	0.289153
QKI.b	0.044437	NO	YES	0.888542	0.0111827	0.915684	0.0210464	0.892534	0.0132508	0.895083	0.00423724	0.932979	0.0129973	0.710974	0.525823	0.423963	0.424859	0.0114788	0.0471832	0.0995232	0.188488	0.141705	0.444946
GANCandCAPN3.a	0.158601	NO	NO	0.48521	0.0475154	0.442665	0.0850619	0.508529	0.0310318	0.623944	0.102743	0.643811	0.0281234	0.521865	0.44668	0.129676	0.252597	0.0128867	0.0512165	0.0314573	0.106388	0.502224	0.592771
SYNE1.d	0.11164	NO	YES	0.836027	0.0303947	0.586045	0.154469	0.84439	0.0578281	0.91033	0.0151387	0.947667	0.0130698	0.838641	0.560014	0.033475	0.130738	0.0131015	0.0512165	0.0389892	0.112564	0.102069	0.398482
NEXN.b	0.19118	NO	NO	0.296169	0.0361723	0.275313	0.182696	0.309758	0.0815474	0.392126	0.0560512	0.487349	0.0588102	0.810385	0.557589	0.078026	0.202658	0.0135934	0.0512165	0.0267352	0.100464	0.862958	0.687819
SLC44A2	0.042733	NO	NO	0.117431	0.0129375	0.0873442	0.0106631	0.100147	0.0334687	0.106469	0.0182471	0.160164	0.0120541	0.474164	0.439723	0.448642	0.431145	0.0139988	0.0512165	0.734279	0.47756	0.0377162	0.273457
NEXN.c	0.0858927	NO	NO	0.241677	0.0265997	0.175995	0.0256302	0.37785	0.049908	0.38484	0.037953	0.327569	0.0157119	0.0242742	0.150777	0.00798981	0.0564918	0.0142206	0.0512165	0.00128578	0.0169107	0.0370058	0.273457
CHRNA1	0.105823	NO	NO	0.52297	0.0251104	0.57596	0.0241427	0.499595	0.0313577	0.51436	0.0298563	0.628793	0.00591329	0.373069	0.42524	0.722227	0.545452	0.014412	0.0512165	0.369097	0.367327	0.0579862	0.308837
FKTN	-0.110897	NO	NO	0.287705	0.0351985	0.206487	0.0803868	0.175036	0.0151371	0.158814	0.0320468	0.176807	0.0283934	0.0185664	0.136008	0.00957859	0.062265	0.0144723	0.0512165	0.0169602	0.0759935	0.215737	0.462104
ILK.a	0.163119	NO	NO	0.187125	0.0518785	0.208664	0.0185435	0.218071	0.0483848	0.197855	0.0436162	0.350244	0.0341443	0.492151	0.442041	0.797891	0.564147	0.0145427	0.0512165	0.14413	0.240864	0.555544	0.608953
NEBL	-0.207857	NO	NO	0.211837	0.0468701	0.125448	0.217282	0.13379	0.05045	0.262185	0.127153	0.0039801	0.00689374	0.121509	0.293433	0.573334	0.476911	0.0149676	0.0512165	0.158755	0.252238	0.565005	0.608953
MORF4L2.c	0.0709147	NO	NO	0.277898	0.0188333	0.235016	0.021205	0.2589	0.0165764	0.245847	0.0220284	0.348813	0.00639011	0.260937	0.367469	0.129655	0.252597	0.014988	0.0512165	0.748492	0.481096	0.0596987	0.308837
DTNA.a	-0.190952	NO	YES	0.839536	0.0528371	0.792844	0.0481371	0.861678	0.022884	0.955414	0.0772252	0.648584	0.060344	0.557404	0.45341	0.107534	0.241232	0.0150958	0.0512165	0.764351	0.481253	0.321608	0.512331
AKR1A1.a	0.0781197	NO	NO	0.796119	0.0203179	0.831048	0.0756203	0.820045	0.0166472	0.730508	0.0144252	0.874239	0.00607825	0.19249	0.338662	0.0131167	0.0729104	0.015538	0.051893	0.628297	0.449211	0.511597	0.594616
SORBS2.a	0.0804947	NO	NO	0.573113	0.0256637	0.575983	0.0341239	0.558191	0.0187629	0.523848	0.0409337	0.653608	0.0238216	0.46574	0.439723	0.165574	0.290654	0.0165558	0.0530361	0.83811	0.493563	0.913357	0.696222
RYR1.b	0.032681	NO	NO	0.958205	0.0109455	0.99213	0.0136307	0.881153	0.0637096	0.805518	0.0439568	0.990886	0.0079603	0.167851	0.338662	0.0213039	0.0985932	0.0167657	0.0530361	0.0610451	0.141572	0.0303104	0.242894
PCM1	0.061315	NO	NO	0.213523	0.0110784	0.187749	0.0614612	0.257409	0.071413	0.22054	0.0326875	0.274838	0.0198813	0.398868	0.428088	0.752764	0.555381	0.0168675	0.0530361	0.0523689	0.132185	0.544923	0.608953
HSPG2	-0.383538	NO	NO	0.422058	0.0885539	0.166486	0.238668	0.334314	0.095601	0.471524	0.016105	0.0385203	0.00291873	0.308655	0.390246	0.436223	0.428707	0.0172236	0.0530361	0.128588	0.219005	0.196743	0.460856
MOV10L1.d	-0.551415	NO	NO	0.681633	0.175888	0.663993	0.200133	0.944251	0.0965601	0.652129	0.351403	0.130218	0.0889129	0.105228	0.280197	0.904912	0.588759	0.0172999	0.0530361	0.545325	0.436146	0.914318	0.696222
ZMIZ2	0.0773352	NO	NO	0.0628874	0.00309822	0.0838682	0.0678824	0.0550606	0.00823461	0.0730413	0.0217857	0.140223	0.0189635	0.236224	0.367469	0.505158	0.455963	0.0173691	0.0530361	0.0934083	0.185684	0.646104	0.638795
MYO5A	-0.0841768	NO	NO	0.111665	0.0265674	0.213755	0.133246	0.0718886	0.0183434	0.0678957	0.0107184	0.0274881	0.0119417	0.108389	0.280197	0.0885649	0.22101	0.0184189	0.0538194	0.0438634	0.119358	0.314639	0.512331
ITPR1.a	0.037273	NO	NO	0.0799423	0.012285	0.0627468	0.00891414	0.0168472	0.0291801	0.081562	0.0139602	0.117215	0.00642266	0.0483827	0.191285	0.887497	0.586924	0.0184432	0.0538194	0.649384	0.458907	0.128036	0.433212
ENO3.a	0.0472757	NO	NO	0.936076	0.00584	0.859613	0.0318475	0.906433	0.0161797	0.967646	0.00963957	0.983352	0.0144647	0.0728899	0.232846	0.0134197	0.0729104	0.0184911	0.0538194	0.233096	0.298284	0.0491217	0.298614
TBC1D1	-0.0568637	NO	NO	0.971953	0.000501848	0.975192	0.0215365	0.910244	0.0228183	0.894904	0.0177692	0.915089	0.0136773	0.0426211	0.175542	0.0172078	0.0876007	0.0186328	0.0538194	5.26496e-06	0.000415473	0.818875	0.684949
CLCN6.c	0.023813	NO	NO	0.903229	0.00759397	0.907844	0.0123506	0.910174	0.0123008	0.903639	0.0141109	0.927042	0.00326524	0.460805	0.439723	0.967406	0.605014	0.0195514	0.0557199	0.150676	0.247895	0.616338	0.630475
SORBS1.e	-0.0831915	NO	NO	0.746123	0.013942	0.840331	0.0609791	0.532653	0.0910729	0.764762	0.0876433	0.662931	0.0265423	0.0514048	0.19698	0.750163	0.555071	0.0200256	0.0563203	0.0513871	0.132185	0.107355	0.408641
ACHE	-0.121834	NO	NO	0.946925	0.0328085	0.931881	0.0473245	0.783125	0.0414977	0.866375	0.040187	0.825091	0.0440446	0.0067502	0.107337	0.0570289	0.176161	0.021318	0.0574595	0.00359828	0.0315109	0.677088	0.64129
NEB.a	0.0456853	NO	NO	0.913068	0.014329	0.951322	0.0134172	0.892662	0.00774627	0.910717	0.0109777	0.958753	0.00506361	0.116226	0.290116	0.833311	0.572317	0.0215019	0.0574595	0.575434	0.437845	0.0280907	0.242894
PSEN2	0.0803163	NO	NO	0.800912	0.0253353	0.839222	0.141122	0.866231	0.0179375	0.819938	0.00543486	0.881228	0.00901116	0.0261837	0.150777	0.322062	0.390366	0.0217018	0.0574595	0.0355584	0.108299	0.686534	0.64129
PTGS1.a	0.0891877	NO	NO	0.839833	0.00383159	0.851066	0.163434	0.891891	0.0150948	0.838619	0.0371785	0.92902	0.0244588	0.0214628	0.141977	0.960178	0.601973	0.0219809	0.0574595	0.0157263	0.0759935	0.916126	0.696222
ANK2.a	-0.210878	NO	NO	0.245445	0.0551068	0.242469	0.183456	0.120623	0.0121657	0.225383	0.0170345	0.0345669	0.000362463	0.0533135	0.198196	0.599374	0.488984	0.0220101	0.0574595	0.0344247	0.107539	0.98064	0.716116
DYSF.a	0.301993	NO	NO	0.64537	0.0849287	0.888313	0.0339154	0.53037	0.150082	0.752393	0.0347939	0.947363	0.0160146	0.327839	0.405512	0.14855	0.271302	0.0222171	0.0574595	0.262954	0.325923	0.0257352	0.242894
USP5	-0.0715385	NO	YES	0.0970879	0.0211467	0.134078	0.117371	0.0695111	0.0438712	0.0628156	0.018679	0.0255494	0.00532092	0.401712	0.428088	0.104254	0.241232	0.0224481	0.0574595	0.037204	0.110095	0.641984	0.638795
PHKA2	-0.0918565	NO	NO	0.868352	0.0158526	0.786664	0.0458195	0.827254	0.0117097	0.812573	0.0568736	0.776496	0.0307912	0.1047	0.280197	0.227055	0.327191	0.022648	0.0574595	0.0173341	0.0759935	0.0769218	0.344469
LEF1	-0.249498	NO	NO	0.345139	0.039598	0.413775	0.0233997	0.199282	0.0639609	0.0317843	0.00794579	0.095641	0.0862177	0.0373375	0.174488	0.00402726	0.0394265	0.02285	0.0574595	0.000188865	0.00447115	0.0752293	0.344469
MYL6	-0.0995897	NO	NO	0.734942	0.0303567	0.71455	0.143873	0.573069	0.0426318	0.562141	0.0157258	0.635352	0.0370612	0.00777408	0.107337	0.0031333	0.0357579	0.0242595	0.0602944	0.00122107	0.0169107	0.830916	0.684949
JPH4andAP1G2.a	0.188765	NO	NO	0.256695	0.0593907	0.35721	0.114301	0.197803	0.0809619	0.365846	0.0207574	0.445459	0.0163138	0.37192	0.42524	0.0730033	0.197682	0.0247448	0.0603065	0.167125	0.256611	0.269203	0.49481
ENO3.b	-0.0313773	NO	NO	0.214049	0.00631385	0.151151	0.0101835	0.137071	0.00813087	0.184831	0.0041091	0.182671	0.0116384	0.000291042	0.0272812	0.00432858	0.0408068	0.0248287	0.0603065	0.000455926	0.0083027	0.00180935	0.137744
CACNA1C.c	0.106168	NO	NO	0.0630055	0.0352624	0.243297	0.217747	0.0390243	0.0675921	0.0444299	0.0303963	0.169174	0.0392382	0.623602	0.48691	0.528299	0.463867	0.0256838	0.0616485	0.5331	0.433824	0.286724	0.498926
SYNE1.a	0.307956	NO	YES	0.457999	0.110135	0.642165	0.188958	0.435671	0.165062	0.444633	0.0216484	0.765956	0.0474177	0.856294	0.564238	0.854459	0.580399	0.025958	0.0616485	0.343603	0.361628	0.234848	0.472905
ATP2A1.b	-0.0438824	NO	NO	0.0624582	0.0150668	0.126199	0.0544491	0.0342999	0.0120953	0.0029304	0.00507561	0.0185758	0.00522821	0.0679482	0.228706	0.0134628	0.0729104	0.0267753	0.0625868	0.0161673	0.0759935	0.172776	0.44991
UEVLD.b	-0.072631	NO	NO	0.911085	0.0265711	0.885256	0.0392945	0.891553	0.021521	0.907354	0.00762127	0.838454	0.0117904	0.380722	0.42524	0.834179	0.572317	0.0269483	0.0625868	0.161576	0.252988	0.405849	0.538508
NEO1	0.0643533	NO	NO	0.531811	0.0251842	0.543254	0.184467	0.536925	0.0279531	0.41544	0.0132908	0.596164	0.0190072	0.82555	0.558506	0.00558794	0.0467861	0.0272315	0.0625868	0.623983	0.447638	0.924628	0.69694
LAMA5.a	0.068612	NO	NO	0.920071	0.0271374	0.943766	0.0320286	0.979587	0.0183125	0.940587	0.0220526	0.988683	0.0196016	0.041403	0.174788	0.369232	0.414024	0.0278125	0.0632421	0.0602463	0.141214	0.384993	0.538508
HIF1A	0.047362	NO	NO	0.807591	0.0166598	0.844872	0.0167294	0.851871	0.00744253	0.857336	0.00920972	0.854953	0.00562801	0.0287672	0.155766	0.0185615	0.0926393	0.0286906	0.064552	0.0330428	0.107539	0.0521761	0.300099
SMAD5.b	0.0917303	NO	NO	0.82035	0.0365827	0.849847	0.0282169	0.872439	0.0177731	0.88426	0.038918	0.91208	0.0304279	0.116477	0.290116	0.1072	0.241232	0.0303232	0.0675145	0.0590716	0.139845	0.334517	0.512331
KCNK2.b	-0.115334	NO	NO	0.567594	0.0463175	0.514803	0.0709627	0.497159	0.0632608	0.648413	0.0692435	0.45226	0.0230041	0.201062	0.34178	0.178502	0.296963	0.0319894	0.0704901	0.439431	0.388	0.350314	0.512331
PRPF18	-0.0697735	NO	YES	0.137633	0.026673	0.212629	0.12407	0.108044	0.0421611	0.160303	0.0244995	0.0678592	0.00993451	0.37212	0.42524	0.339659	0.396755	0.0329956	0.0717421	0.286152	0.338716	0.405811	0.538508
MEF2A.a	0.0381217	NO	NO	0.92233	0.0128598	0.921261	0.0336249	0.944063	0.0255652	0.907934	0.0140233	0.960452	0.00202223	0.281247	0.367469	0.26068	0.351073	0.0332289	0.0717421	0.234468	0.298427	0.962695	0.708106
SLC37A4	-0.0854513	NO	NO	0.0854513	0.0281373	0.133001	0.188746	0.100848	0.0559447	0.0504584	0.0103083	0	0	0.699358	0.524678	0.153199	0.276559	0.0342932	0.0732995	0.184886	0.265883	0.706529	0.651967
RYR1.a	-0.0847863	NO	YES	0.884987	0.0153276	0.953447	0.00942663	0.833607	0.0605737	0.860535	0.0294291	0.800201	0.0345899	0.277024	0.367469	0.291378	0.377564	0.0352113	0.0745168	0.0130428	0.0656964	0.00513886	0.188633
SMAD5.a	0.110788	NO	NO	0.710307	0.0271559	0.642167	0.0284627	0.75854	0.0368742	0.833201	0.0533185	0.821096	0.0474838	0.148451	0.321526	0.0384616	0.143969	0.0357587	0.0748851	0.00484689	0.0370143	0.0400494	0.277174
JPH4andAP1G2.b	-0.0744773	NO	NO	0.20104	0.0322409	0.154462	0.00532033	0.142795	0.00719298	0.135999	0.0166381	0.126562	0.0196714	0.0822992	0.244033	0.0532116	0.171447	0.0361433	0.0748851	0.062193	0.141572	0.125841	0.430567
TPCN2.a	0.076299	NO	NO	0.232237	0.0295309	0.226709	0.06676	0.313353	0.0756093	0.333789	0.0606561	0.308536	0.030814	0.195941	0.338918	0.0827743	0.210692	0.0364364	0.0748851	0.0104959	0.0591613	0.904634	0.696222
CALD1	0.061034	NO	NO	0.684045	0.0225399	0.676486	0.0523447	0.641513	0.0269646	0.722388	0.0325698	0.745079	0.00451029	0.106287	0.280197	0.177697	0.296963	0.0381128	0.0763599	0.404251	0.381282	0.834493	0.684949
SIRT2	-0.135347	NO	NO	0.70153	0.0194156	0.696332	0.0446514	0.623513	0.0574301	0.580199	0.0332653	0.566183	0.0546223	0.131861	0.305362	0.0100257	0.062265	0.0381413	0.0763599	0.000320946	0.00690729	0.866179	0.687819
KCNH1	0.107005	NO	NO	0.0443398	0.00814045	0.0599928	0.0154833	0.0346611	0.0052195	0.0411001	0.00383703	0.151345	0.0396805	0.170359	0.338662	0.579312	0.478755	0.0382257	0.0763599	0.163502	0.252988	0.218146	0.462104
PDLIM5.b	-0.203353	NO	NO	0.3235	0.075675	0.397345	0.195466	0.216554	0.121597	0.198092	0.0158766	0.120147	0.0142832	0.27792	0.367469	0.0971978	0.230412	0.0391513	0.0774847	0.0535192	0.133369	0.591101	0.614044
CSDA	0.0285977	NO	YES	0.23307	0.0130252	0.158482	0.0272769	0.232624	0.0162266	0.266314	0.0330958	0.261667	0.00906889	0.972243	0.5928	0.217383	0.321699	0.041436	0.0804978	0.108429	0.197456	0.025748	0.242894
A2BP1	-0.100541	NO	YES	0.972436	0.0244628	0.990893	0.0157744	1	0	0.902922	0.0285403	0.871895	0.0454259	0.190245	0.338662	0.0338996	0.130738	0.0417717	0.0804978	0.0945038	0.185684	0.34336	0.512331
TRPV4.a	-0.290161	NO	NO	0.59671	0.0687404	0.582924	0.00635089	0.660016	0.149583	0.435222	0.147939	0.306549	0.130735	0.555969	0.45341	0.190552	0.304695	0.0418036	0.0804978	0.124943	0.215904	0.761935	0.666727
TRPC1	0.120006	NO	NO	0.398893	0.0554741	0.517399	0.0891445	0.561563	0.0347997	0.505443	0.111471	0.518899	0.0359622	0.0182646	0.136008	0.236887	0.334981	0.0429105	0.0818915	0.0277195	0.102536	0.13599	0.444946
ANK2.b	0.085152	NO	NO	0.580179	0.0353734	0.572971	0.0187816	0.500595	0.0363016	0.548681	0.0425193	0.665331	0.036834	0.0530506	0.198196	0.381511	0.422546	0.0447392	0.0846259	0.803995	0.488041	0.775391	0.670861
CREM.e	0.187805	NO	NO	0.422897	0.0890404	0.362206	0.0444425	0.436893	0.0378898	0.462583	0.0582092	0.610702	0.0527917	0.820016	0.558506	0.558661	0.472107	0.046209	0.0866393	0.257987	0.321449	0.369834	0.523815
CAST.c	-0.0320473	NO	NO	0.109855	0.0143407	0.160026	0.0197571	0.0716788	0.0214369	0.031664	0.00473262	0.0778075	0.00527801	0.0713091	0.232846	0.00640458	0.0494001	0.0473125	0.087937	0.00480761	0.0370143	0.0274778	0.242894
CACNA1C.a	-0.0325457	NO	NO	0.0492799	0.00886983	0.097561	0.168981	0.120427	0.063359	0.221066	0.139018	0.0167342	0.0156015	0.189115	0.338662	0.165166	0.290654	0.0478808	0.0882261	0.111635	0.198709	0.669873	0.64129
GANCandCAPN3.b	0.102234	NO	NO	0.0866956	0.0488485	0.0843585	0.0357736	0.11933	0.0305735	0.126018	0.052541	0.188929	0.025722	0.39193	0.427586	0.396457	0.424859	0.0483756	0.0883758	0.160157	0.252769	0.950181	0.704002
PTCD2.a	0.046268	NO	NO	0.774854	0.022747	0.72209	0.068383	0.760972	0.0435176	0.749575	0.0330507	0.821122	0.0140469	0.657769	0.510388	0.34366	0.399426	0.050561	0.0909173	0.907085	0.514968	0.312364	0.512331
DMWDandDMPK	-0.146295	NO	NO	0.536322	0.0437045	0.542208	0.070145	0.375985	0.0625686	0.313617	0.137689	0.390027	0.0720014	0.0266352	0.150777	0.0960305	0.230412	0.0507549	0.0909173	0.00217065	0.0256938	0.908863	0.696222
ITGA7.a	0.082173	NO	YES	0.158118	0.0397274	0.153251	0.0468088	0.0451419	0.00749698	0.0846301	0.0106881	0.240291	0.0315151	0.0349638	0.174488	0.0763232	0.202366	0.051359	0.0909173	0.38556	0.377103	0.897589	0.696222
MORF4L2.a	0.0856427	NO	NO	0.283431	0.0367713	0.23526	0.024019	0.2379	0.0294666	0.24118	0.0400212	0.369074	0.00707241	0.172901	0.338662	0.249853	0.347676	0.0517299	0.0909173	0.982514	0.532262	0.141719	0.444946
CDK5	0.0529147	NO	NO	0.867573	0.0250354	0.881477	0.043162	0.893121	0.0276244	0.866983	0.00994309	0.920488	0.0218554	0.301521	0.383171	0.972444	0.605721	0.0519935	0.0909173	0.210747	0.282735	0.660385	0.64129
N-PAC	0.0857183	NO	NO	0.649212	0.0358501	0.723306	0.0291045	0.669118	0.0763138	0.654466	0.0374739	0.73493	0.00362699	0.711439	0.525823	0.869248	0.585333	0.0523189	0.0909173	0.237002	0.299508	0.0522313	0.300099
TAZ.b	-0.0400827	NO	NO	0.789253	0.00659463	0.831603	0.0708418	0.791092	0.0550352	0.800589	0.00424611	0.74917	0.0187234	0.959255	0.589944	0.0772223	0.202639	0.0527931	0.0910016	0.509963	0.432716	0.409329	0.538508
PHKB	0.108751	NO	NO	0.534434	0.0469978	0.299207	0.134053	0.621574	0.0532496	0.599542	0.0337794	0.643185	0.00753933	0.101828	0.280197	0.130361	0.252597	0.0536953	0.0911248	0.0646976	0.144455	0.0801881	0.348836
SYNE2	0.12885	NO	YES	0.708385	0.019312	0.822634	0.0278754	0.693918	0.0231211	0.658111	0.0158645	0.837235	0.0598686	0.453693	0.439723	0.0268114	0.115569	0.0537172	0.0911248	0.513889	0.433656	0.00612539	0.188633
MTDH	-0.0111523	NO	NO	0.810401	0.00183321	0.78226	0.0346722	0.822794	0.0320546	0.853039	0.00190064	0.799248	0.00536688	0.572202	0.458269	9.83891e-06	0.00250437	0.0568295	0.0956453	0.163169	0.252988	0.294869	0.507301
FLNB	-0.00807267	NO	NO	0.917837	0.00299123	0.922909	0.0130344	0.914999	0.0124686	0.90249	0.00205077	0.909765	0.00413996	0.734937	0.533688	0.00292597	0.0357579	0.0576953	0.0957925	0.0262617	0.100464	0.573051	0.608953
MORF4L2.b	0.0451893	NO	NO	0.230654	0.0216305	0.216572	0.0174496	0.22987	0.0208584	0.214524	0.0154784	0.275843	0.00671783	0.966153	0.591503	0.3585	0.405563	0.0578133	0.0957925	0.58468	0.437845	0.43176	0.540676
NRG1.b	-0.0403934	NO	NO	0.143485	0.0183091	0.122657	0.0163855	0.156915	0.0283601	0.141562	0.0334323	0.103092	0.0199755	0.53463	0.448361	0.935708	0.592788	0.0616557	0.101373	0.554305	0.436569	0.216793	0.462104
MEF2C	0.03769	NO	NO	0.389948	0.0182311	0.422804	0.0275274	0.327933	0.0258285	0.355057	0.0389322	0.427638	0.0177678	0.0322352	0.167271	0.25935	0.351073	0.062391	0.101799	0.348713	0.361628	0.170678	0.44991
SVIL.a	-0.389482	NO	NO	0.443505	0.179454	0.47621	0.402732	0.486369	0.18301	0.359802	0.014338	0.054023	0.0147007	0.786477	0.54934	0.504239	0.455963	0.0631129	0.102197	0.31594	0.356166	0.906541	0.696222
SORBS1.d	-0.0673687	NO	NO	0.144381	0.0309866	0.149509	0.0303115	0.104315	0.0287569	0.109683	0.0692912	0.0770123	0.0350756	0.17642	0.338662	0.490691	0.447667	0.0682041	0.108624	0.0956896	0.185684	0.847666	0.687238
APC.b	0.0445103	NO	NO	0.480796	0.0218071	0.454881	0.0754159	0.47894	0.0502515	0.503745	0.0424644	0.525307	0.00320075	0.957226	0.589944	0.466375	0.433409	0.0685994	0.108624	0.266234	0.328269	0.61783	0.630475
CACNA2D2	0.137677	NO	NO	0.153835	0.0514474	0.229718	0.220278	0.0529832	0.0146403	0.0712896	0.00416461	0.291512	0.0762164	0.0672906	0.228706	0.10782	0.241232	0.0689524	0.108624	0.768463	0.482558	0.614849	0.630475
MYO9A	-0.0388943	NO	NO	0.244003	0.0204587	0.226584	0.0450357	0.216338	0.0102698	0.212185	0.0182278	0.205109	0.00674028	0.128989	0.303095	0.115563	0.241857	0.0691149	0.108624	0.0955988	0.185684	0.587932	0.613132
POU6F1.c	-0.0467983	NO	NO	0.19427	0.0261241	0.166538	0.0851925	0.239564	0.0378581	0.239256	0.0498566	0.147472	0.0171542	0.172219	0.338662	0.259668	0.351073	0.0700366	0.109269	0.563495	0.436569	0.636224	0.638795
MUSK.b	0.134848	NO	NO	0.128391	0.0220528	0.227788	0.0311985	0.0509703	0.00792976	0.178789	0.0221959	0.263239	0.0716086	0.0169489	0.136008	0.0493202	0.166675	0.0716209	0.110931	0.338046	0.361628	0.013696	0.24227
RYR2	0.127757	NO	NO	0.250737	0.055533	0.142857	0.20203	0.155861	0.143676	0.525421	0.0295224	0.378494	0.0704993	0.375438	0.42524	0.00567373	0.0467861	0.0727213	0.111825	0.284831	0.338716	0.586259	0.613132
P2RX7.b	-0.084492	NO	NO	0.949593	0.0512388	0.822602	0.06537	0.857002	0.0576728	0.943683	0.0975433	0.865101	0.0200844	0.107129	0.280197	0.93179	0.592788	0.0888936	0.1349	0.169659	0.257466	0.0604627	0.308837
ATG5	0.0717687	NO	NO	0.810634	0.0405444	0.84702	0.0242959	0.836394	0.0249516	0.847451	0.0344743	0.882403	0.00506875	0.411613	0.428088	0.298554	0.378076	0.0897294	0.1349	0.184247	0.265883	0.267651	0.49481
MIZF	-0.0924974	NO	NO	0.121599	0.0517999	0.141992	0.0896047	0.11367	0.0392689	0.0512351	0.0186647	0.0291017	0.00303667	0.843714	0.561879	0.130994	0.252597	0.0900593	0.1349	0.184952	0.265883	0.754075	0.665789
LIF	-0.138294	NO	NO	0.901857	0.0169649	0.85945	0.0374296	0.879725	0.0217617	0.88278	0.0245858	0.763562	0.0801678	0.241087	0.367469	0.337892	0.396755	0.0902517	0.1349	0.0464465	0.123547	0.178773	0.44991
PPP1R1A.b	0.0809267	NO	NO	0.893541	0.0453354	0.87104	0.0420003	0.972917	0.0469097	0.942387	0.0997892	0.974468	0.0442227	0.102868	0.280197	0.500215	0.454726	0.0913379	0.135576	0.0929072	0.185684	0.562699	0.608953
IL6ST	-0.0160857	NO	NO	0.866305	0.00652816	0.282222	0.488823			0	0	0.850219	0.0100847					0.0922459	0.135979	0.360975	0.364202	0.174333	0.44991
ANO4.b	0.111288	NO	NO	0.888712	0.0644334	0.96966	0.0287005	0.925119	0.0345248	1	0	1	0	0.45063	0.439723			0.0959298	0.140441	0.152112	0.248242	0.148788	0.44991
C17orf83andFGF11andCHRNB1	0.0315883	NO	NO	0.502245	0.00428181	0.615145	0.0864265	0.46002	0.0120415	0.419448	0.0313823	0.533833	0.0192639	0.0171317	0.136008	0.0424641	0.150121	0.0984624	0.143168	0.122497	0.214812	0.15169	0.44991
PCBD2andCATSPER3.b	0.192863	NO	NO	0.0416694	0.0397353	0.207426	0.214213	0.196432	0.137497	0.249536	0.166901	0.234533	0.121917	0.183568	0.338662	0.157647	0.280609	0.0997731	0.144094	0.00318816	0.0311154	0.311061	0.512331
CHKBandCPT1B.b	0.12071	NO	NO	0.703251	0.05937	0.799627	0.129068	0.679358	0.0253962	0.754602	0.0425719	0.823961	0.078138	0.571669	0.458269	0.296667	0.377564	0.105094	0.150249	0.307171	0.3532	0.329894	0.512331
KCNAB2	-0.0352917	NO	NO	0.391516	0.0235791	0.41906	0.0679404	0.523045	0.100319	0.42801	0.00779354	0.356225	0.0111244	0.144907	0.316603	0.103801	0.241232	0.105441	0.150249	0.202861	0.279215	0.563586	0.608953
ANK2.d	0.064593	NO	NO	0.517096	0.0219219	0.551494	0.020727	0.378388	0.0147217	0.502032	0.0533199	0.581689	0.0436831	0.00147844	0.061374	0.685204	0.529538	0.107623	0.152343	0.406213	0.381611	0.119728	0.424631
LAMA5.b	0.169022	NO	NO	0.753372	0.110628	0.819326	0.0383817	0.832808	0.0579001	0.899653	0.0169569	0.922394	0.0293881	0.350512	0.415733	0.146188	0.271302	0.109632	0.154165	0.168011	0.256611	0.41476	0.538508
LMNA.b	0.236819	NO	NO	0.610095	0.160121	0.661604	0.315033	0.383104	0.0939561	0.303789	0.171011	0.846914	0.0555194	0.140174	0.311733	0.0865275	0.218064	0.112345	0.156947	0.564872	0.436569	0.817155	0.684949
NOX5andSPESP1	0.256592	NO	NO	0.699489	0.175236	0.834587	0.23393	0.79721	0.168279			0.956081	0.0621108	0.586849	0.46551			0.114473	0.158883	0.226208	0.294242	0.56627	0.608953
TAGLN2andCCDC19	0.178728	NO	NO	0.126315	0.0842242	0.280406	0.332783	0.21276	0.052815	0.17356	0.0913757	0.305044	0.127898	0.219518	0.357663	0.546429	0.470463	0.124221	0.171299	0.150786	0.247895	0.510129	0.594616
TRPV3andSPATA22	0.233312	NO	NO	0.766688	0.160387	1	0					1	0					0.127974	0.175343	0.127974	0.219005
CLCN6.d	-0.0351563	NO	NO	0.433353	0.00630905	0.444092	0.0905023	0.407728	0.0440188	0.456962	0.0286153	0.398196	0.0255052	0.419817	0.428088	0.287316	0.377564	0.132549	0.180456	0.39297	0.377103	0.856353	0.687819
CLCC1.b	-0.0749468	NO	NO	0.150662	0.0556382	0.100971	0.0410529	0.120368	0.023094	0.144532	0.0578671	0.0757147	0.0141031	0.454984	0.439723	0.901174	0.588759	0.137612	0.185494	0.372985	0.369455	0.338846	0.512331
HDAC9.a	0.0715443	NO	NO	0.570038	0.0447661	0.706962	0.041887	0.564205	0.0546275	0.61586	0.0524218	0.641582	0.0495982	0.893416	0.572052	0.315196	0.387581	0.137985	0.185494	0.304701	0.3532	0.0181676	0.24227
TEAD4.b	0.134175	NO	YES	0.538263	0.0198047	0.485561	0.183302	0.459384	0.0878295	0.506189	0.0515645	0.672438	0.0998368	0.25728	0.367469	0.399437	0.424859	0.140593	0.186867	0.85687	0.497191	0.668582	0.64129
MYBPC1.a	0.0649483	NO	NO	0.496592	0.047749	0.64019	0.0757643	0.367458	0.00834596	0.521429	0.0238919	0.56154	0.00566038	0.0391833	0.174488	0.480397	0.439853	0.140756	0.186867	0.756407	0.481253	0.0605627	0.308837
ANXA6	0.00533967	NO	NO	0.880997	0.0042088	0.893367	0.0267498	0.88276	0.0225353	0.897308	0.0045162	0.886337	0.00224669	0.905519	0.576836	0.0103313	0.062612	0.146292	0.192748	0.153496	0.248242	0.508355	0.594616
CHRND.b	-0.0205157	NO	NO	0.91701	0.003215	0.912905	0.0243529	0.933601	0.00379942	0.920051	0.00389511	0.896494	0.0156985	0.00485255	0.0929733	0.357793	0.405563	0.146989	0.192748	0.964093	0.527055	0.79867	0.679351
KCNK2.c	0.035461	NO	NO	0.849881	0.0270694	0.87645	0.0257988	0.852003	0.0306873	0.838162	0.0409401	0.885342	0.00425143	0.932792	0.584709	0.703476	0.53934	0.148278	0.193253	0.674531	0.464974	0.286015	0.498926
CAST.a	-0.0224543	NO	NO	0.708973	0.0175433	0.643757	0.0206586	0.717652	0.0295507	0.699139	0.0392346	0.686519	0.00474119	0.689215	0.520202	0.720423	0.545452	0.14933	0.193444	0.589988	0.437845	0.0148336	0.24227
MOV10L1.b	-0.207947	NO	NO	0.376843	0.165906	0.165891	0.211939	0.308142	0.019122	0.271461	0.142694	0.168896	0.0935315	0.548381	0.45341	0.452115	0.431145	0.150455	0.193727	0.313907	0.355569	0.249963	0.477712
MYL9	0.0695817	NO	NO	0.79402	0.0468471	0.830557	0.0190551	0.823191	0.0198737	0.895861	0.0105157	0.863602	0.0494409	0.40131	0.428088	0.0576218	0.176161	0.151743	0.194216	0.11131	0.198709	0.310104	0.512331
C10orf58.a	0.027567	NO	NO	0.409702	0.0050923	0.44572	0.00523263	0.36933	0.0816119	0.402269	0.0403471	0.437269	0.0221753	0.481959	0.439723	0.780739	0.563264	0.158471	0.20162	0.726848	0.476655	0.00103335	0.105967
NRD1	-0.0325473	NO	NO	0.769735	0.0222518	0.8161	0.045612	0.76542	0.0150395	0.74776	0.0311482	0.737188	0.0240724	0.796402	0.551012	0.381812	0.422546	0.161051	0.20369	0.270532	0.329438	0.214764	0.462104
SLC24A2	-0.092322	NO	NO	0.875607	0.0122614	0.851404	0.0499592	0.768095	0.0375665	0.834616	0.0411604	0.783285	0.0756475	0.0287561	0.155766	0.221223	0.323987	0.165817	0.206899	0.00256321	0.0275822	0.492659	0.590608
MYLK.d	0.017755	NO	NO	0.315875	0.0150351	0.335437	0.0534217	0.269347	0.0578809	0.27457	0.00201991	0.33363	0.00734651	0.29656	0.380752	0.0393297	0.144213	0.166456	0.206899	0.191159	0.271858	0.596116	0.615345
KCNK2.a	-0.0165067	NO	NO	0.841018	0.0129396	0.831622	0.0221606	0.826431	0.0175354	0.835138	0.0490305	0.824511	0.0107152	0.315975	0.397484	0.857361	0.580399	0.166492	0.206899	0.323559	0.357938	0.568142	0.608953
MTMR3	-0.0414867	NO	NO	0.727947	0.0168655	0.687619	0.10378	0.685106	0.0466291	0.613413	0.0575161	0.68646	0.0353805	0.248084	0.367469	0.0647427	0.185162	0.168465	0.208141	0.00942428	0.0572073	0.571804	0.608953
SOX6.b	0.0790187	NO	NO	0.173736	0.0125048	0.122436	0.118157	0.181436	0.0829953	0.146985	0.0328105	0.252755	0.0662665	0.887784	0.572052	0.292249	0.377564	0.171009	0.209627	0.448603	0.393339	0.531049	0.601163
HDAC3	-0.0229877	NO	NO	0.889035	0.0164317	0.876035	0.0898937	0.766247	0.0308957	0.809896	0.0331108	0.866047	0.0173893	0.00854485	0.107337	0.0354948	0.134847	0.171629	0.209627	0.00289739	0.0298228	0.827072	0.684949
KCNMA1	0.0184973	NO	NO	0.15916	0.0117252	0.143726	0.0285644	0.136018	0.0313026	0.149003	0.0364536	0.177657	0.015242	0.32995	0.405512	0.684125	0.529538	0.175706	0.213305	0.699987	0.470778	0.457723	0.563928
SORBS2.b	-0.0411202	NO	NO	0.878532	0.023133	0.88568	0.0720875	0.837069	0.0151162	0.738453	0.029281	0.837412	0.0193411	0.186975	0.338662	0.0123849	0.0729104	0.177533	0.213305	0.0367088	0.110005	0.884836	0.69445
CREM.c	0.100904	NO	NO	0.264815	0.0758356	0.183234	0.103725	0.270214	0.0609393	0.225788	0.124492	0.365719	0.0754867	0.928246	0.584097	0.671709	0.524463	0.177734	0.213305	0.702128	0.470879	0.453501	0.561375
ANKRD39andANKRD23.a	-0.033721	NO	NO	0.945736	0.0246308	0.962643	0.017897	0.898186	0.0229074	0.975253	0.021748	0.912015	0.0261353	0.135844	0.307595	0.195784	0.305731	0.179454	0.213305	0.531865	0.433824	0.395398	0.538508
ENO1	0.0525692	NO	NO	0.0323927	0.0366891	0.0250744	0.0230303	0.106823	0.0610137	0.0353725	0.0362625	0.0849619	0.0420946	0.159984	0.332068	0.925118	0.592788	0.179631	0.213305	0.174174	0.260973	0.78695	0.67574
SLC2A8.a	-0.0923677	NO	NO	0.694282	0.0392625	0.640911	0.00930214	0.64657	0.0484691	0.611148	0.042	0.601915	0.082344	0.258645	0.367469	0.0667287	0.186648	0.182067	0.215004	0.0518076	0.132185	0.136236	0.444946
ITGB5	0.020873	NO	NO	0.871345	0.0186675	0.887126	0.0187247	0.858316	0.0267248	0.851483	0.0142357	0.892218	0.00593183	0.531083	0.448361	0.221475	0.323987	0.184651	0.215735	0.779725	0.483325	0.359642	0.516938
MGEA5.b	0.0274907	NO	NO	0.819615	0.0237367	0.847694	0.0355207	0.820446	0.0555647	0.840226	0.0170144	0.847106	0.0168002	0.982655	0.594504	0.295026	0.377564	0.184705	0.215735	0.395042	0.377103	0.327034	0.512331
MYLK.c	-0.0991047	NO	NO	1	0	0.862665	0.107186	0.91524	0.0978091	0.898516	0.047669	0.900895	0.0886206	0.27217	0.367469	0.0663135	0.186648	0.19236	0.222676	0.00372692	0.0315109	0.156676	0.44991
BEST1	0.0156113	NO	NO	0.119778	0.012221	0.0916696	0.00722582	0.101873	0.0205965	0.131097	0.0615259	0.13539	0.0122199	0.279583	0.367469	0.782278	0.563264	0.192731	0.222676	0.835319	0.493221	0.0368133	0.273457
NEXN.a	-0.0199947	NO	YES	0.140377	0.0118736	0.244831	0.136258	0.0498787	0.036838	0.0884793	0.0134357	0.120383	0.0181124	0.0404829	0.174788	0.00771803	0.0561294	0.196188	0.225452	0.00351325	0.0315109	0.315234	0.512331
PLAUR	0.043185	NO	NO	0.956815	0.039322	0.888	0	0.674034	0.319522	0.970856	0.0504789	1	0	0.264027	0.367469	0.724305	0.545452	0.197488	0.225731	0.361528	0.364202
EIF4E2	-0.0509197	NO	NO	0.239087	0.0272617	0.193515	0.0344635	0.255103	0.0249815	0.223416	0.0289407	0.188168	0.0473306	0.495148	0.442041	0.532399	0.463867	0.199232	0.226514	0.456517	0.398801	0.150655	0.44991
EPM2A.a	0.0839455	NO	NO	0.550677	0.0361947	0.520885	0	0.51671	0	0.530266	0	0.634623	0.0489643					0.201349	0.22771	0.551354	0.436543
ANK2.e	0.0166403	NO	NO	0.147672	0.0070563	0.110357	0.0117687	0.101235	0.0319343	0.139355	0.0457994	0.164312	0.0158741	0.122003	0.293433	0.784145	0.563264	0.203484	0.228594	0.385224	0.377103	0.0148595	0.24227
KCNT2.a	0.0167863	NO	NO	0.921397	0.0153416	0.934196	0.0115925	0.889894	0.0448567	0.910521	0.0225093	0.938183	0.0108279	0.349221	0.415733	0.532035	0.463867	0.20427	0.228594	0.563376	0.436569	0.317558	0.512331
MBNL1.d	-0.080575	NO	NO	0.836479	0.0781386	0.835135	0.0942856	0.818996	0.0452286	0.847581	0.0122909	0.755904	0.031799	0.758081	0.54103	0.829639	0.572317	0.208676	0.232309	0.59546	0.440525	0.985773	0.716305
AKT2	0.028744	NO	NO	0.684477	0.0273504	0.7205	0.0304161	0.714592	0.0331086	0.709089	0.0245828	0.713221	0.0170919	0.293511	0.37879	0.311537	0.387581	0.21083	0.233491	0.210723	0.282735	0.20265	0.462104
BMP4	0.156919	NO	NO	0.69174	0.0371756	0.880023	0.10397	0.328767	0.0397398	0.285468	0.0433114	0.84866	0.152557	0.000328589	0.0272812	0.000283529	0.0103098	0.212177	0.23377	0.0652901	0.144455	0.0748383	0.344469
PFKFB1	-0.094418	NO	NO	0.8972	0.0926042	0.877798	0.105959	1	0	0.869304	0.13609	0.802782	0.0454594	0.194433	0.338662	0.785578	0.563264	0.213821	0.234374	0.775662	0.483233	0.823193	0.684949
POU6F1.a	-0.046095	NO	NO	0.544682	0.0358218	0.551838	0.121947	0.569303	0.0217058	0.583329	0.0260703	0.498587	0.0412076	0.377471	0.42524	0.211884	0.321699	0.218827	0.238325	0.835444	0.493221	0.930036	0.697487
HCN3	-0.034784	NO	NO	1	0	0.978522	0.0372004	0.953325	0.043129	0.899608	0.0638485	0.965216	0.0341398	0.201712	0.34178	0.112524	0.241857	0.219655	0.238325	0.0080208	0.0527453	0.42265	0.538508
MFN2	0.133897	NO	NO	0.596157	0.111158	0.543337	0.154609	0.532941	0.0728759	0.585188	0.147923	0.730054	0.115063	0.46316	0.439723	0.923518	0.592788	0.220847	0.238408	0.811116	0.488606	0.658397	0.64129
PDLIM5.a	0.065351	NO	NO	0.311718	0.0582827	0.177273	0.0497416	0.315644	0.136098	0.29488	0.0690893	0.377069	0.0524387	0.966541	0.591503	0.763555	0.558486	0.223057	0.239583	0.711208	0.471625	0.0396786	0.277174
DUSP12	-0.0178403	NO	NO	0.344592	0.0100677	0.35023	0.153343	0.350879	0.023973	0.237693	0.0189062	0.326752	0.0178432	0.70658	0.525349	0.00305584	0.0357579	0.224221	0.239629	0.0675506	0.148072	0.955068	0.704197
SLC25A10	-0.205584	NO	NO	0.4923	0.21079	0.251458	0.104391	0.23856	0.0717522	0.322818	0.141473	0.286716	0.0724234	0.162864	0.334177	0.32037	0.390173	0.227503	0.241927	0.222177	0.292777	0.176602	0.44991
CALCRL	-0.0228553	NO	NO	0.550677	0.014728	0.491687	0.0492001	0.612103	0.0194567	0.59267	0.0216493	0.527822	0.0227801	0.0140975	0.135052	0.05758	0.176161	0.229671	0.242757	0.135691	0.229452	0.165348	0.44991
CREM.f	-0.169516	NO	NO	0.226075	0.17372	0.097244	0.0843172	0.136829	0.0496503	0.124217	0.11908	0.0565591	0.0312334	0.471298	0.439723	0.455037	0.431145	0.230555	0.242757	0.353166	0.361628	0.334318	0.512331
DHTKD1.b	0.0176383	NO	NO	0.8859	0.0181622	0.890394	0.015612	0.890273	0.00146774	0.89915	0.0148878	0.903538	0.000384105	0.71754	0.528763	0.385742	0.423607	0.234538	0.24574	0.379989	0.374825	0.761815	0.666727
ACTN1.a	-0.109556	NO	NO	0.14594	0.113875	0.370248	0.0381159	0.0964811	0.0662994	0.0528846	0.00966375	0.0363835	0.00813014	0.559083	0.45341	0.292229	0.377564	0.237129	0.246195	0.32853	0.361628	0.063966	0.314172
DNM1L.a	0.287226	NO	NO	0.368171	0.0268412	0.843478	0.271103	0.536056	0.408084	0.791667	0.360844	0.655397	0.298913	0.550257	0.45341	0.178458	0.296963	0.237276	0.246195	0.0288753	0.104152	0.0920725	0.384076
PPARGC1A	0.0446425	NO	NO	0.04595	0.047988	0.102694	0.0467616	0.070308	0.015338	0.0626899	0.0377406	0.0905925	0.0121449	0.477359	0.439723	0.66091	0.519217	0.244755	0.251315	0.412894	0.381898	0.216362	0.462104
MCOLN1andPNPLA6	-0.00618933	NO	NO	0.920728	0.00303866	0.931084	0.0165049	0.912164	0.0308858	0.883814	0.0119088	0.914538	0.00666583	0.679058	0.514094	0.0269038	0.115569	0.245849	0.251315	0.0524858	0.132185	0.390939	0.538508
FXR1.b	0.019994	NO	NO	0.163388	0.0102062	0.148589	0.0115882	0.139276	0.0151853	0.15436	0.0209364	0.183382	0.0216245	0.0940236	0.275518	0.551586	0.470463	0.247955	0.251315	0.683223	0.466924	0.173401	0.44991
TRDN	-0.046923	NO	NO	0.941656	0.050923	0.894499	0.0565217	1	0	0.899529	0.00286338	0.894733	0.0227872			0.2881	0.377564	0.248372	0.251315	0.432252	0.384701	0.34405	0.512331
GENX-3414.a	-0.151326	NO	NO	0.716254	0.148591	0.753501	0.263261	0.811476	0.266614	0.470146	0.202876	0.564928	0.124155	0.705997	0.525349	0.171772	0.293987	0.249383	0.251315	0.321578	0.357417	0.844051	0.687237
CACNA1H	0.037081	NO	NO	0.5411	0.0394953	0.547049	0.0422893	0.559293	0.03511	0.431783	0.0295837	0.578181	0.023662	0.583493	0.46551	0.0213032	0.0985932	0.25022	0.251315	0.607515	0.445269	0.867352	0.687819
LDHA	-0.0936203	NO	NO	0.0936203	0.101257	0.101998	0.0938779	0.0877193	0.0803962	0.0470087	0.0814214	0	0	0.940973	0.584709	0.569485	0.475263	0.25044	0.251315	0.550329	0.436543	0.921389	0.696222
MYL4	0.02244	NO	NO	0.144919	0.0123061	0.131658	0.0170226	0.130182	0.0136434	0.146377	0.0205252	0.167359	0.0245042	0.237805	0.367469	0.922083	0.592788	0.25286	0.252557	0.781934	0.483325	0.341183	0.512331
DYRK2	-0.306346	NO	NO	0.432362	0.222933	0	0	0	0	0.364463	0.317634	0.126016	0.218267	0.222574	0.357663	0.797769	0.564147	0.255755	0.254261	0.321132	0.357417	0.222574	0.464228
BTG1.a	-0.0490549	NO	NO	0.0969426	0.0187639	0.0668282	0.0190408	0.0885683	0.0776177	0.0899787	0.0923156	0.0478877	0.054826	0.871038	0.570933	0.909032	0.588759	0.257471	0.254781	0.42045	0.381898	0.209711	0.462104
KCNMB3	-0.251566	NO	NO	0.51308	0.283781	0.452182	0.388562			0.195527	0.0217118	0.261514	0.0717268			0.191529	0.304695	0.261385	0.257463	0.222608	0.292777	0.838151	0.686102
GLRB	0.0819417	NO	NO	0.534305	0.0928931	0.49272	0.0430934	0.465169	0.0462101	0.511518	0.117572	0.616246	0.00801578	0.333753	0.405512	0.805914	0.565111	0.265625	0.25947	0.960053	0.526322	0.535397	0.60384
CPS1	-0.050279	NO	NO	0.154223	0.0571441	0.145181	0.0371153	0.101078	0.0131967	0.0874995	0.0202372	0.103944	0.00468397	0.245266	0.367469	0.171045	0.293987	0.266539	0.25947	0.225883	0.294242	0.831247	0.684949
TBX3	-0.0224813	NO	NO	0.216508	0.0255699	0.240926	0.0063656	0.210478	0.0269646	0.207958	0.0247117	0.194027	0.012273	0.792643	0.549939	0.698465	0.537116	0.267065	0.25947	0.504734	0.429819	0.236052	0.472905
AKR1A1.b	0.0327237	NO	NO	0.96074	0.0379065	0.99187	0.0140816	0.980924	0.0330412	0.0767227	0.0170185	0.993464	0.0113207	0.525871	0.44834	8.11691e-05	0.00516514	0.270388	0.260645	0.107235	0.196796	0.289312	0.500569
BIN1.a	0.0793358	NO	NO	0.552102	0.0595405	0.507673	0.15419	0.581985	0.131128	0.598431	0.0797193	0.631437	0.0646595	0.753777	0.54103	0.514808	0.461401	0.272643	0.260645	0.41201	0.381898	0.685359	0.64129
ADORA2A	-0.14456	NO	NO	0.224686	0.110796	0.263656	0.0817041					0.0801257	0.0801886					0.272748	0.260645	0.272748	0.329438	0.730572	0.658197
ASPH	0.0739546	NO	NO	0.116922	0.0156347	0.14363	0.17107	0.110525	0.000511612	0.275372	0.0197466	0.190877	0.0860259	0.55201	0.45341	0.000527355	0.0149146	0.273176	0.260645	0.0296854	0.104152	0.812578	0.684949
P2RX5	0.0335027	NO	NO	0.51901	0.0293866	0.573237	0.0493961	0.582624	0.0179742	0.559456	0.0296654	0.552513	0.0349256	0.0429911	0.175542	0.168718	0.293987	0.274372	0.260645	0.0902725	0.185248	0.193514	0.456808
CACNB4	-0.0836273	NO	NO	0.667615	0.0319029	0.730806	0.0827561	0.672863	0.0370554	0.643964	0.0653928	0.583988	0.0985494	0.861761	0.566343	0.613991	0.494014	0.276605	0.261604	0.296722	0.346037	0.317645	0.512331
HDAC9.b	0.0321027	NO	NO	0.37357	0.0223312	0.440689	0.0266834	0.352468	0.0359572	0.352782	0.0317445	0.405673	0.0367082	0.445382	0.439723	0.411612	0.424859	0.278713	0.262437	0.865901	0.500543	0.0301709	0.242894
LRRC23andENO2.a	0.0374493	NO	NO	0.137462	0.0212896	0.165715	0.0117223	0.0805523	0.0387709	0.119209	0.0167252	0.174911	0.0451797	0.10912	0.280197	0.311127	0.387581	0.289238	0.270951	0.565971	0.436569	0.134259	0.444946
EP300	0.0114937	NO	NO	0.889136	0.00525348	0.895506	0.00970374	0.88051	0.00757616	0.897408	0.0159026	0.90063	0.0140299	0.189067	0.338662	0.468252	0.433409	0.29029	0.270951	0.53326	0.433824	0.389326	0.538508
TCF7L2.d	-0.100552	NO	NO	0.231414	0.117842	0.193743	0.125799	0.135763	0.0241211	0.223696	0.0753854	0.130861	0.0767535	0.293391	0.37879	0.929233	0.592788	0.293395	0.271796	0.427285	0.38242	0.724349	0.656475
SCN5A.b	0.019185	NO	NO	0.920942	0.0211212	0.927453	0.0254618	0.892629	0.0312468	0.923572	0.00581382	0.940127	0.0174067	0.272273	0.367469	0.852275	0.580399	0.293739	0.271796	0.893342	0.508385	0.75088	0.665789
HRAS	0.244728	NO	NO	0.118838	0.0142882	0.287972	0.123808	0.236418	0.177572	0.546134	0.40305	0.363566	0.302976	0.370063	0.42524	0.207603	0.318329	0.296598	0.273259	0.0299011	0.104152	0.139866	0.444946
LMNA.c	0.199856	NO	NO	0.732682	0.249742	0.884813	0.100523	0.457233	0.40332	0.839276	0.164602	0.932538	0.0590759	0.502714	0.443195	0.575321	0.477005	0.298325	0.27367	0.80349	0.488041	0.408895	0.538508
DNM1L.c	-0.0360747	NO	NO	0.132309	0.045844	0.1518	0.0332734	0.174689	0.0518658	0.171568	0.0287334	0.0962346	0.00159117	0.349576	0.415733	0.289071	0.377564	0.306007	0.279517	0.652441	0.459695	0.586179	0.613132
RALY	0.0241543	NO	NO	0.588901	0.0166794	0.626966	0.0242803	0.5865	0.0107604	0.570466	0.0108972	0.613055	0.0303004	0.845946	0.561879	0.195579	0.305731	0.310294	0.282227	0.934127	0.521565	0.0974531	0.39568
DHTKD1.a	0.03224	NO	NO	0.855425	0.0415894	0.890254	0.0187288	0.867879	0.0124569	0.838754	0.0260381	0.887665	0.0160406	0.661855	0.511963	0.593477	0.487297	0.311768	0.282367	0.743303	0.481096	0.284279	0.498926
P2RX7.a	0.0638853	NO	NO	0.873066	0.0872818	0.849063	0.0562365	0.905087	0.0865136	0.892561	0.0524552	0.936951	0.00848754	0.675162	0.513964	0.760286	0.558486	0.332232	0.297119	0.532965	0.433824	0.712607	0.655589
SGCA.a	0.0691343	NO	NO	0.107613	0.094609	0.172514	0.0360206	0.191362	0.00691697	0.116782	0.0136048	0.176748	0.0140171	0.264573	0.367469	0.882784	0.58685	0.332589	0.297119	0.428073	0.38242	0.359886	0.516938
CLCN2.a	-0.0681857	NO	NO	0.222451	0.0910467	0.136365	0.0307883	0.272854	0.0759149	0.228004	0.0656282	0.154265	0.0474336	0.503558	0.443195	0.936211	0.592788	0.333085	0.297119	0.948701	0.526322	0.238109	0.473909
SNAP25	-0.0553261	NO	NO	0.085119	0.0752617			0.378049	0	0.0493097	0.0854068	0.0297929	0.0309903			0.615244	0.494014	0.333618	0.297119	0.968449	0.527055
CHODL	-0.10609	NO	NO	0.263402	0.138777			0	0			0.157312	0.0885162					0.336972	0.298219	0.21139	0.282735
CLCC1.a	-0.008424	NO	NO	0.919687	0.0116515	0.61608	0.533624	0.61156	0.529645	0.921512	0.00777762	0.911263	0.00391426	0.419726	0.428088	0.834074	0.572317	0.337643	0.298219	0.333963	0.361628	0.428296	0.540676
C19orf51andTNNI3	0.150505	NO	NO	0.0961386	0.0319197	0.0814937	0.082433	0.227684	0.105529	0.153015	0.0780483	0.246644	0.209578	0.154809	0.326773	0.336962	0.396755	0.339109	0.298281	0.0385785	0.112564	0.795565	0.679351
CLCN6.b	0.124264	NO	NO	0.732548	0.149511	0.924127	0.0184074	0.864078	0.235424	0.80137	0.280905	0.856813	0.135853	0.467522	0.439723	0.791827	0.564147	0.347227	0.301806	0.347102	0.361628	0.153932	0.44991
BEST3.d	-0.019981	NO	NO	0.939559	0.0160433	0.969504	0.0264157	0.865102	0.0626114	0.924409	0.0265443	0.919578	0.0271598	0.1692	0.338662	0.454658	0.431145	0.347272	0.301806	0.071011	0.154229	0.183588	0.450884
SGCA.b	-0.022882	NO	NO	0.861986	0.00582246	0.830257	0.0366801	0.855816	0.0097893	0.789538	0.0179886	0.839104	0.0326087	0.412345	0.428088	0.0132599	0.0729104	0.347812	0.301806	0.0222887	0.0925715	0.27136	0.49481
G6PC3.b	-0.114897	NO	NO	0.287423	0.161992	0.245904	0.0255302	0.240721	0.145844	0.384194	0.076482	0.172525	0.0694168	0.729575	0.532901	0.421764	0.424859	0.348764	0.301806	0.847644	0.495395	0.702037	0.649791
POU6F1.b	0.0381357	NO	NO	0.917706	0.0548373	0.939045	0.0634773	0.91636	0.034947	0.896302	0.0343362	0.955841	0.00641777	0.97342	0.5928	0.602787	0.489985	0.351359	0.302826	0.890566	0.508027	0.68271	0.64129
ADPGK.a	-0.0223837	NO	NO	0.930272	0.0315083	0.912205	0.0257906	0.941468	0.0396862	0.924496	0.0199898	0.907889	0.0162664	0.722372	0.530753	0.804126	0.565111	0.354284	0.304121	0.799107	0.488041	0.486597	0.590058
TEAD4.a	0.0683127	NO	NO	0.818423	0.0117647	0.832398	0.0257356	0.88637	0.0170229	0.89434	0.0119946	0.886736	0.0995441	0.00668912	0.107337	0.00144125	0.0229283	0.356392	0.304707	0.00328584	0.0311154	0.459267	0.563928
CACNA1C.b	-0.0407422	NO	NO	0.814294	0.00933593	0.471698	0	0.571429	0	0.727826	0.0455009	0.773551	0.0601509			0.215221	0.321699	0.36149	0.307833	0.0574618	0.13881
TRPV4.b	0.0660513	NO	NO	0.846237	0.093005	0.915254	0.0565323	0.863295	0.113208	0.784687	0.120722	0.912288	0.0569256	0.850377	0.561919	0.525098	0.463867	0.364507	0.309171	0.916052	0.518814	0.345656	0.512331
CLCN6.a	-0.0330527	NO	NO	0.237855	0.0497096	0.218502	0.0368476	0.267837	0.0439197	0.215292	0.0551443	0.204802	0.015204	0.478069	0.439723	0.626742	0.500092	0.369903	0.312508	0.808972	0.488557	0.619055	0.630475
PGM2	0.0128477	NO	NO	0.910786	0.0182379	0.923247	0.00930307	0.913404	0.0242507	0.910445	0.0125396	0.923634	0.0120157	0.88898	0.572052	0.980124	0.608483	0.374107	0.314815	0.69735	0.470778	0.369809	0.523815
GENX-3414.b	0.0507377	NO	NO	0.904319	0.017007	0.918599	0.075815	0.915152	0.146962	0.81125	0.216221	0.955056	0.0778447	0.910408	0.578471	0.533961	0.463867	0.376403	0.315505	0.84234	0.494824	0.777935	0.671086
THRA	-0.017093	NO	NO	0.939259	0.0176723	0.930573	0.0311111	0.911963	0.0504738	0.910009	0.0319534	0.922166	0.0238294	0.453839	0.439723	0.25616	0.35055	0.379189	0.316224	0.144475	0.240864	0.701036	0.649791
FN1	-0.0309267	NO	NO	0.237065	0.0474883	0.1125	0.0628945	0.209224	0.05148	0.332492	0.0287311	0.206139	0.0175046	0.529205	0.44834	0.052228	0.170435	0.380219	0.316224	0.74693	0.481096	0.0563249	0.308837
OGDH	0.0464689	NO	NO	0.0118694	0.0205585	0.230922	0.206702	0.00843883	0.0146165	0.0258057	0.0315818	0.0583384	0.0724549	0.826522	0.558506	0.561994	0.472107	0.383669	0.316915	0.353525	0.361628	0.206845	0.462104
PCBD2andCATSPER3.a	0.101234	NO	NO	0.41521	0.0256614	0.436723	0.0538484	0.507658	0.082621	0.522652	0.269424	0.516444	0.158528	0.184645	0.338662	0.56163	0.472107	0.384016	0.316915	0.10612	0.196439	0.578409	0.611578
MYLK.a	0.0251107	NO	NO	0.893066	0.038448	0.865125	0.0495757	0.915292	0.00673515	0.875089	0.0510046	0.918177	0.0231031	0.422802	0.428088	0.653242	0.516488	0.398217	0.32496	0.721	0.475225	0.486009	0.590058
NDUFS3	0.0335207	NO	NO	0.305605	0.054175	0.374233	0.0936595	0.331943	0.0175218	0.224167	0.0110477	0.339126	0.0167417	0.494284	0.442041	0.115913	0.241857	0.398543	0.32496	0.854869	0.497191	0.347581	0.512331
TRPV3	-0.227145	NO	NO	0.690852	0.197052	0.529428	0.358206	0.518522	0.319619	0.500674	0.201077	0.463707	0.335474	0.594275	0.469903	0.440275	0.429694	0.411347	0.32496	0.352069	0.361628	0.563624	0.608953
TPCN2.b	-0.0235177	NO	NO	0.938193	0.0362499	0.897818	0.042781	0.896765	0.0795142	0.89467	0.0418899	0.914675	0.0246965	0.475711	0.439723	0.246574	0.346753	0.41213	0.32496	0.232023	0.298284	0.282078	0.498926
ANO9	-0.0595193	NO	NO	0.760946	0.0742228	0.719598	0.146115	0.779637	0.0744827	0.620704	0.0436038	0.701427	0.084639	0.77354	0.547358	0.0610834	0.182588	0.412428	0.32496	0.311513	0.355569	0.761148	0.666727
CHKBandCPT1B.c	0.0426919	NO	NO	0.0594629	0.0264482	0.0684314	0.0212175	0.069587	0.0479859	0.116234	0.0865057	0.102155	0.0724181	0.769228	0.545858	0.375077	0.418733	0.42011	0.32496	0.200252	0.278867	0.671699	0.64129
DMD.b	0.028267	NO	NO	0.414569	0.0437662	0.456155	0.0872113	0.419066	0.0312242	0.526186	0.0197029	0.442836	0.0320429	0.892523	0.572052	0.0317112	0.128122	0.422087	0.32496	0.191774	0.271858	0.514787	0.595876
KCTD18	0.327564	NO	NO	0.65429	0.566634	0.983097	0.00380516	0.657037	0.569012	0.651492	0.564212	0.981853	0.00355767	0.995555	0.600409	0.995455	0.615417	0.422159	0.32496	0.781203	0.483325	0.420701	0.538508
ARNT	0.0051139	NO	NO	0	0	0.103885	0.0974716	0	0	0	0	0.0051139	0.00885753					0.42265	0.32496	0.346594	0.361628	0.206174	0.462104
MOV10L1.c	-0.00759143	NO	NO	0.00759143	0.0131487	0	0	0.0230682	0.020435	0.0121212	0.0209945	0	0	0.34159	0.413018	0.770135	0.56008	0.42265	0.32496	0.686007	0.466924	0.42265	0.538508
KCNJ15	0.0079365	NO	NO	0	0	0.0111989	0.0193971	0.00786163	0.0136167	0.598094	0.518289	0.0079365	0.0137464	0.42265	0.428088	0.183674	0.303584	0.42265	0.32496	0.156759	0.25075	0.42265	0.538508
GRIK4	-0.250765	NO	NO	0.250765	0.434337			0	0	0.304288	0.527042	0	0			0.89881	0.588759	0.42265	0.32496	0.755607	0.481253
KCNQ3	-0.035481	NO	NO	1	0	0.934611	0.0733713	0.951927	0.0419863			0.964519	0.0614549	0.185819	0.338662			0.42265	0.32496	0.0841432	0.179458	0.262665	0.49071
BOC	-0.333333	NO	NO	1	0	0.666667	0.57735	0.666667	0.57735	0.841111	0.275204	0.666667	0.57735	0.42265	0.428088	0.42265	0.424859	0.42265	0.32496	0.0971798	0.187042	0.42265	0.538508
FKBP1AandSDCBP2	-0.0238095	NO	NO	0.0238095	0.0412393	0	0	0.0196078	0.0339618	0.102651	0.0893341	0	0	0.898455	0.573804	0.264825	0.354779	0.42265	0.32496	0.622894	0.447638	0.42265	0.538508
TAGLN3	-0.00645993	NO	NO	0.00645993	0.0111889	0.076923	0.108786	0.0373779	0.0327785	0	0	0	0	0.238922	0.367469	0.42265	0.424859	0.42265	0.32496	0.52023	0.433656	0.527287	0.601163
GRIA2.a	-0.163121	NO	NO	0.163121	0.282533	0	0	0.0200803	0.0347802	0	0	0	0	0.473549	0.439723	0.42265	0.424859	0.42265	0.32496	0.440875	0.388	0.42265	0.538508
TRPM4.a	0.150327	NO	NO	0.849673	0.260373	0.928899	0.100552	1	0	1	0	1	0	0.42265	0.428088	0.42265	0.424859	0.42265	0.32496	0.42265	0.381898	0.669368	0.64129
GPD1	-0.056962	NO	NO	1	0	1	0	1	0	1	0	0.943038	0.0986611					0.42265	0.32496	0.346594	0.361628
LRRC23andENO2.b	-0.062529	NO	NO	0.440574	0.109277	0.364151	0.0154461	0.371239	0.0326972	0.370956	0.036985	0.378045	0.0330372	0.388293	0.427586	0.387861	0.423607	0.429425	0.328413	0.398802	0.379163	0.349164	0.512331
MRLC2	0.052435	NO	NO	0.131954	0.0768105	0.107523	0.0159083	0.197418	0.0147997	0.39611	0.183855	0.184389	0.0693608	0.276062	0.367469	0.115922	0.241857	0.430214	0.328413	0.0911318	0.185248	0.639803	0.638795
CHRND.a	-0.0330103	NO	NO	0.492593	0.0064246	0.400841	0.0486082	0.424215	0.0462249	0.444337	0.0226629	0.459583	0.0587053	0.121886	0.293433	0.0569967	0.176161	0.433048	0.3294	0.0073177	0.0509523	0.0797374	0.348836
CAPN3.b	-0.0703563	NO	NO	0.345449	0.124495	0.436175	0.312825	0.267832	0.138325	0.537862	0.0719644	0.275093	0.0677692	0.510439	0.444097	0.0977635	0.230412	0.451488	0.341368	0.875333	0.500543	0.676744	0.64129
MGRN1	0.0225423	NO	NO	0.552953	0.0353361	0.588615	0.126309	0.395895	0.0687731	0.459972	0.0272373	0.575496	0.0310311	0.0392302	0.174488	0.0251	0.112086	0.453804	0.341368	0.0631166	0.142306	0.678449	0.64129
SLC2A8.d	0.0295943	NO	NO	0.859316	0.0249463	0.724582	0.0927597	0.692697	0.0885526	0.804391	0.0304926	0.88891	0.0539156	0.073152	0.232846	0.0756884	0.202366	0.455375	0.341368	0.111332	0.198709	0.119923	0.424631
LIN54	0.0429303	NO	NO	0.528384	0.0760865	0.558682	0.0309882	0.485528	0.0985906	0.536325	0.0554602	0.571314	0.0439202	0.585176	0.46551	0.891545	0.587905	0.455953	0.341368	0.960433	0.526322	0.573926	0.608953
PALLD	-0.0199407	NO	NO	0.235598	0.0295111	0.282378	0.0329375	0.184852	0.0899193	0.0977012	0.0149733	0.215657	0.0298401	0.435892	0.437783	0.00569807	0.0467861	0.456768	0.341368	0.0418452	0.119354	0.141732	0.444946
SUB1	-0.0279517	NO	NO	0.382825	0.0486853	0.327948	0.0739773	0.334135	0.0468349	0.331779	0.0680512	0.354874	0.0329861	0.280072	0.367469	0.355981	0.405563	0.462506	0.344452	0.268207	0.328989	0.352248	0.512331
PC	-0.135829	NO	NO	0.203704	0.262545	0	0	0.12707	0.079393	0.123661	0.00320875	0.0678746	0.0588823	0.669647	0.513393	0.650209	0.516488	0.466784	0.346431	0.586898	0.437845	0.311153	0.512331
USF1.b	-0.0148243	NO	NO	0.659868	0.023483	0.654523	0.0134135	0.675686	0.0230393	0.668419	0.00585723	0.645044	0.022239	0.451821	0.439723	0.596789	0.488441	0.471817	0.348955	0.84801	0.495395	0.753497	0.665789
TSC1	0.0374657	NO	NO	0.296282	0.0604845	0.337691	0.0924287	0.317237	0.0165589	0.363578	0.0361405	0.333748	0.0557006	0.614473	0.482808	0.189174	0.304695	0.474418	0.349669	0.354616	0.361628	0.556831	0.608953
EPM2A.b	-0.0828497	NO	NO	0.16256	0.0590377	0	0	0.0311751	0.0539968	0	0	0.07971	0.112727	0.0470956	0.189199	0.0412634	0.147931	0.476616	0.350081	0.0345232	0.107539	0.0412634	0.27923
PFKL	0.0583283	NO	NO	0.173106	0.055862	0.195662	0.084209	0.213334	0.0377121	0.340312	0.218409	0.231434	0.113143	0.408852	0.428088	0.314776	0.387581	0.483329	0.351263	0.154143	0.248242	0.721531	0.656124
PCK2.b	0.0119827	NO	NO	0.922727	0.0208078	0.933857	0.0316169	0.942932	0.00536439	0.907528	0.0241453	0.93471	0.0169948	0.230337	0.365423	0.456201	0.431145	0.484525	0.351263	0.709849	0.471625	0.64127	0.638795
MEF2B.b	-0.15407	NO	NO	0.513293	0.016865	0.580482	0.060454	0.557743	0.0481363	0.537572	0.0312208	0.359222	0.313789	0.246288	0.367469	0.319403	0.390173	0.484757	0.351263	0.66096	0.460886	0.187597	0.456517
SLC2A8.c	-0.044969	NO	NO	0.88942	0.0127272	0.955572	0.0418162	0.946897	0.0146737	0.941798	0.00605276	0.844451	0.0915492	0.00723546	0.107337	0.00876808	0.060319	0.485256	0.351263	0.388339	0.377103	0.100861	0.398482
SORBS2.c	-0.176621	NO	NO	0.581322	0.362586	0.240756	0.0207291	0.507258	0.0262171	0.537958	0.020902	0.404702	0.0399337	0.757592	0.54103	0.855192	0.580399	0.488125	0.351263	0.686368	0.466924	0.245024	0.477712
NDUFC2andKCTD14	0.211985	NO	NO	0.41928	0.196971	0.509856	0.0811415	0.40438	0.238472	0.4305	0.223752	0.631264	0.398291	0.944737	0.585351	0.957252	0.601973	0.488964	0.351263	0.718006	0.474803	0.631906	0.638795
LRRC23	0.0419583	NO	NO	0.363001	0.0844013	0.25147	0.0664544	0.237307	0.0450168	0.335373	0.109646	0.404959	0.0334134	0.105809	0.280197	0.747973	0.555064	0.489729	0.351263	0.559166	0.436569	0.150465	0.44991
DVL1	-0.0228663	NO	NO	0.57375	0.047724	0.431591	0.00455927	0.377633	0.0740295	0.441814	0.146046	0.550884	0.0083376	0.0243526	0.150777	0.254068	0.349567	0.495233	0.354023	0.0332705	0.107539	0.0345496	0.269767
VAMP8andVAMP5	-0.0330633	NO	NO	0.716455	0.0564867	0.407155	0.15105	0.583854	0.0308092	0.648916	0.0510528	0.683391	0.0525143	0.0357514	0.174488	0.199957	0.310344	0.499219	0.355683	0.11855	0.209443	0.0569778	0.308837
MOV10L1.a	-0.109642	NO	NO	0.662418	0.0894283	0.561181	0	0.649166	0.307986	0.634515	0.147919	0.552776	0.229032	0.948612	0.586294	0.796457	0.564147	0.504049	0.357931	0.578512	0.437845
TAZ.a	-0.0155577	NO	NO	0.167374	0.0122543	0.15777	0.0313099	0.159299	0.00558714	0.207645	0.0160437	0.151816	0.0330771	0.38039	0.42524	0.0288487	0.118437	0.509575	0.359862	0.675646	0.464974	0.659544	0.64129
TPCN1	-0.0175203	NO	NO	0.818095	0.0238368	0.769841	0.0809928	0.792654	0.00936854	0.891404	0.019815	0.800575	0.0341491	0.197561	0.339363	0.0159243	0.082721	0.511043	0.359862	0.658316	0.460886	0.413137	0.538508
DNM1L.b	-0.018083	NO	NO	0.285653	0.0392915	0.281564	0.0417623	0.260305	0.00927519	0.283684	0.0490138	0.26757	0.00916891	0.380574	0.42524	0.959411	0.601973	0.511819	0.359862	0.584534	0.437845	0.907671	0.696222
SORBS3	-0.0208237	NO	NO	0.946836	0.0461278	0.893389	0.0153439	0.895931	0.0373188	0.863825	0.0228338	0.926012	0.00971913	0.214476	0.357663	0.0702353	0.192231	0.518451	0.36219	0.180139	0.265883	0.173846	0.44991
LGALS1	-0.333333	NO	NO	0.666667	0.57735	0	0	0.333333	0.57735	0.333333	0.57735	0.333333	0.57735	0.518519	0.445346	0.518519	0.461477	0.518519	0.36219	0.435497	0.386137	0.183503	0.450884
CALM1	-0.0411983	NO	NO	0.0869531	0.0816471	0.08981	0.155555	0.0391283	0.0677723	0.062747	0.0692664	0.0457549	0.0588884	0.480006	0.439723	0.715839	0.545452	0.521192	0.362871	0.517592	0.433656	0.979285	0.716116
OBSL1.a	0.023924	NO	NO	0.583297	0.0203267	0.621225	0.0243604	0.437002	0.00888137	0.52005	0.0173734	0.607221	0.052586	0.00217811	0.0670745	0.015635	0.082721	0.523305	0.36308	0.0573431	0.13881	0.109394	0.411002
NEB.b	-0.082827	NO	NO	0.19116	0.0297468	0.375636	0.0943613	0.144495	0.102171	0.305401	0.125095	0.108333	0.187639	0.516714	0.445332	0.251328	0.347676	0.525691	0.36308	0.92695	0.521565	0.0660092	0.319061
MYO6	-0.07614	NO	NO	0.627687	0.0832689	0.649862	0.104919	0.641718	0.111548	0.344938	0.144079	0.551547	0.112182	0.883106	0.571956	0.0693143	0.191773	0.527246	0.36308	0.237847	0.299508	0.811565	0.684949
TPM3.a	-0.026252	NO	NO	0.918327	0.0348664	0.984906	0.0261442	0.958269	0.0376956	0.957357	0.0237088	0.892075	0.0546871	0.249537	0.367469	0.193611	0.305731	0.528286	0.36308	0.526174	0.433824	0.0618656	0.308837
SVIL.b	0.019257	NO	NO	0.728291	0.0273082	0.725304	0.0387831	0.762534	0.0692482	0.739923	0.0119082	0.747548	0.0412418	0.491698	0.442041	0.551609	0.470463	0.542323	0.371532	0.345804	0.361628	0.918979	0.696222
CACNA1E.b	0.044444	NO	NO	0.916627	0.0968806	0.801253	0.0475332	1	0	0.882582	0.152275	0.961071	0.0674276	0.274558	0.367469	0.763025	0.558486	0.553882	0.377232	0.658082	0.460886	0.163971	0.44991
MBNL1.a	0.015579	NO	NO	0.101878	0.034646	0.205142	0.0148839	0.155898	0.0240943	0.173371	0.06434	0.117457	0.0225422	0.0990784	0.280197	0.186652	0.304695	0.554942	0.377232	0.124067	0.215904	0.022203	0.242894
ADPGK.b	-0.0601537	NO	NO	0.458061	0.147927	0.425281	0.0213811	0.364846	0.0366718	0.479177	0.131999	0.397907	0.0259245	0.389959	0.427586	0.862722	0.58248	0.555937	0.377232	0.664776	0.461518	0.739292	0.664088
TBCE	0.00244067	NO	NO	0.818473	0.00350086	0.824601	0.0841619	0.8381	0.0359989	0.851991	0.033988	0.820914	0.00550972	0.444903	0.439723	0.228807	0.327191	0.558476	0.377756	0.0883839	0.185167	0.911222	0.696222
SLIT2	0.00677067	NO	NO	0.92347	0.0151864	0.894937	0.0649918	0.906183	0.0060031	0.916041	0.0172562	0.930241	0.010538	0.177662	0.338662	0.605955	0.489985	0.56422	0.378498	0.589822	0.437845	0.529475	0.601163
PTCD2.b	-0.0119223	NO	NO	0.900235	0.0137777	0.877943	0.0113848	0.911824	0.00272836	0.890447	0.00560751	0.888313	0.0286995	0.28067	0.367469	0.347034	0.401514	0.564625	0.378498	0.75191	0.481096	0.0992834	0.397807
EVC	0.030274	NO	NO	0.518925	0.0284111	0.623661	0.166664	0.447066	0.0403819	0.655381	0.0260789	0.549199	0.0748135	0.0723779	0.232846	0.00367832	0.0390112	0.566255	0.378498	0.41664	0.381898	0.390269	0.538508
PPP1CBandSPDYA.a	-0.00620033	NO	NO	0.950994	0.0117631	1	0	1	0	0.878808	0.0328941	0.944793	0.0125673	0.018669	0.136008	0.049766	0.166675	0.566657	0.378498	0.629971	0.449211	0.018669	0.24227
OPN4andLDB3	0.21172	NO	NO	0.63948	0.555305	0.918096	0.0419656	0.828578	0.133514	0.951866	0.0237344	0.8512	0.0756762	0.618893	0.484753	0.432676	0.427215	0.577978	0.384858	0.536124	0.434661	0.476643	0.582912
MEF2B.a	0.0476737	NO	NO	0.215551	0.0944974	0.267292	0.0716269	0.190258	0.116903	0.0752748	0.0398901	0.263224	0.101259	0.785808	0.54934	0.108571	0.241232	0.583297	0.385595	0.585445	0.437845	0.494706	0.590608
HTR3E	0.136195	NO	NO	0.441712	0.0278257	0.274394	0.0100652	0.444318	0.153697	0.479822	0.134413	0.577907	0.251598	0.979424	0.594504	0.674731	0.525211	0.583629	0.385595	0.413458	0.381898	0.00457276	0.188633
MBNL1.c	-0.0127161	NO	NO	0.0871886	0.0235275	0.0601871	0.0393249	0.0943621	0.030305	0.131654	0.0159953	0.0744725	0.000685523	0.787368	0.54934	0.172093	0.293987	0.584497	0.385595	0.578813	0.437845	0.40825	0.538508
VGCNL1	0.0607007	NO	NO	0.872633	0.137251	0.847458	0	0.848513	0.0203838	1	0	0.933333	0.11547	0.790702	0.549939			0.590114	0.388102	0.72266	0.475225
KCNIP2	0.0233633	NO	NO	0.818922	0.0120686	0.978175	0.0378026	0.77965	0.00729981	0.916851	0.0827105	0.842285	0.0650371	0.0136919	0.135052	0.174351	0.295859	0.599434	0.393022	0.344499	0.361628	0.0120685	0.24227
HDAC10	0.0170303	NO	NO	0.504187	0.022891	0.585203	0.0667862	0.632007	0.0344177	0.617158	0.0233617	0.521218	0.0452141	0.0086188	0.107337	0.00392947	0.0394265	0.60187	0.393412	0.00565425	0.0418305	0.160675	0.44991
LMCD1	0.010081	NO	NO	0.864029	0.0116982	0.732319	0.0539775	0.771069	0.0171161	0.880924	0.0104065	0.87411	0.0280435	0.00242364	0.0670745	0.13595	0.256328	0.610252	0.397676	0.295083	0.345829	0.0461619	0.292855
PDK1.b	0.092682	NO	NO	0.615369	0.240264	0.537705	0.474949	0.378205	0			0.708051	0.165691					0.615036	0.399348	0.956155	0.526322	0.817006	0.684949
SLC2A8.b	-0.018994	NO	NO	0.700328	0.0545228	0.687017	0.152854	0.754386	0.120843	0.716633	0.0495979	0.681334	0.0192483	0.534576	0.448361	0.721267	0.545452	0.616556	0.399348	0.686255	0.466924	0.897672	0.696222
EDNRA	0.005376	NO	NO	0.940191	0.0147743	0.940514	0.050858	0.951383	0.0150229	0.920748	0.00867623	0.945567	0.00866923	0.409629	0.428088	0.137441	0.257233	0.622008	0.401663	0.930103	0.521565	0.992406	0.717823
DYSF.b	0.00620267	NO	NO	0.143139	0.0155708	0.0926753	0.0152909	0.163194	0.0179769	0.166664	0.0143312	0.149341	0.0132309	0.219315	0.357663	0.126955	0.252597	0.627523	0.404003	0.195983	0.276171	0.0160723	0.24227
CREM.d	-0.034859	NO	NO	0.211556	0.10595	0.203809	0.0414615	0.145325	0.0961374	0.200948	0.0992239	0.176697	0.0458662	0.467972	0.439723	0.905401	0.588759	0.64052	0.411133	0.617031	0.447613	0.914628	0.696222
PPP1R3EandHOMEZ.a	0.0372657	NO	NO	0.430849	0.0922006	0.458707	0.0139419	0.449399	0.102638	0.499301	0.0971701	0.468114	0.0909643	0.827414	0.558506	0.426221	0.425448	0.6444	0.412044	0.539328	0.435766	0.65439	0.64129
ECDandP4HA1	0.00178033	NO	NO	0.122921	0.0024655	0.120619	0.00957913	0.120759	0.00802568	0.121452	0.00609323	0.124701	0.00547916	0.692985	0.521467	0.72777	0.545887	0.645795	0.412044	0.807578	0.488557	0.721807	0.656124
RASA3	-0.039024	NO	NO	0.350806	0.122184	0.409063	0.0495187	0.792478	0.0266961	0.520559	0.0241293	0.311782	0.0544603	0.020558	0.141977	0.133016	0.252668	0.650869	0.412939	0.101167	0.190079	0.506616	0.594616
SCN3A	0.0424887	NO	NO	0.0643006	0.0175054	0.0769508	0.090057	0.0562869	0.0527444	0.217391	0	0.106789	0.13931	0.822306	0.558506			0.651062	0.412939	0.394873	0.377103	0.832086	0.684949
PCK2.a	0.0223553	NO	NO	0.592732	0.0204753	0.537562	0.0771649	0.60941	0.0338154	0.551865	0.0273381	0.615088	0.0763476	0.513498	0.444097	0.112443	0.241857	0.667268	0.421966	0.977767	0.530905	0.340902	0.512331
KCTD20	-0.005435	NO	NO	0.575342	0.0170029	0.505432	0.0278862	0.519198	0.099838	0.509085	0.0414708	0.569907	0.0113451	0.43348	0.437123	0.0940382	0.230412	0.672363	0.423933	0.0893788	0.185248	0.122709	0.429505
GABRE	0.0284437	NO	NO	0.807752	0.0839799	0.912774	0.0222929	0.779755	0.192217	0.818125	0.0849945	0.836195	0.0690121	0.833366	0.560014	0.887751	0.586924	0.674712	0.424163	0.955613	0.526322	0.155459	0.44991
USF1.a	-0.00574	NO	NO	0.669921	0.00919043	0.64506	0.0324716	0.654161	0.0140706	0.654151	0.0359495	0.664181	0.0195315	0.19099	0.338662	0.530496	0.463867	0.678015	0.42499	0.205969	0.280233	0.314828	0.512331
SHKBP1	0.085216	NO	NO	0.793869	0.259351	0.63247	0.219977	0.914963	0.0962152	0.739324	0.15728	0.879085	0.209431	0.512416	0.444097	0.774118	0.561373	0.681783	0.425639	0.774796	0.483233	0.516595	0.595876
KCNK2.d	-0.00382333	NO	NO	0.125005	0.00685582	0.183081	0.0346176	0.172387	0.0512353	0.17004	0.062033	0.121182	0.0130253	0.249062	0.367469	0.335215	0.396755	0.683033	0.425639	0.106211	0.196439	0.0956216	0.39349
IL6R	-0.0230383	NO	NO	0.860329	0.0670301	0.875	0.0402472	0.845122	0.0581578	0.855318	0.0762359	0.837291	0.0634297	0.781665	0.54934	0.936041	0.592788	0.687807	0.427367	0.760352	0.481253	0.764836	0.667349
FKBP1B	-0.047492	NO	NO	0.210542	0.103823	0.140142	0.121384	0.105378	0.0122764	0.118565	0.111694	0.16305	0.160927	0.220169	0.357663	0.355439	0.405563	0.693198	0.429469	0.312498	0.355569	0.488731	0.590058
CHKBandCPT1B.a	-0.0148583	NO	NO	0.857781	0.0318773	0.861342	0.00665834	0.864353	0.0275031	0.848363	0.0186098	0.842923	0.0516426	0.800536	0.552339	0.68653	0.529538	0.697443	0.429665	0.797367	0.488041	0.866019	0.687819
CAMK2G.b	0.0408772	NO	NO	0.114599	0.10507	0.0737394	0.108227	0.180826	0.0900398	0.0505558	0.0742948	0.155476	0.133229	0.454738	0.439723	0.442303	0.429705	0.699	0.429665	0.849591	0.495395	0.663394	0.64129
CDH13	-0.0372742	NO	NO	0.129116	0.124144	0.00877193	0.0151934	0.0242428	0.0216873	0	0	0.0918414	0.092311	0.279434	0.367469	0.21343	0.321699	0.699545	0.429665	0.333501	0.361628	0.233909	0.472905
G6PC3.a	-0.169371	NO	NO	0.45489	0.376865	0.308926	0.210612	0.52381	0	0.340715	0.366229	0.285519	0.403785			0.766294	0.558883	0.707004	0.431089	0.771844	0.483233	0.690703	0.643211
SCN5A.a	-0.009283	NO	NO	0.934942	0.0283573	0.933081	0.0281089	0.928134	0.013148	0.963685	0.00986894	0.925659	0.0280115	0.732555	0.533514	0.214661	0.321699	0.707302	0.431089	0.832257	0.493221	0.939536	0.699519
CACNA1D	0.0309343	NO	NO	0.893211	0.109976	1	0	0.524304	0.0931301	0.425505	0.10431	0.924145	0.0772909	0.0120957	0.130989	0.00595437	0.0473628	0.712751	0.431089	0.0300229	0.104152	0.234621	0.472905
ANKRD39andANKRD23.b	0.060021	NO	NO	0.650012	0.233685	0.860177	0.0399067	0.771059	0.104606	0.779227	0.0490976	0.710033	0.102855	0.477341	0.439723	0.440604	0.429694	0.713506	0.431089	0.525653	0.433824	0.257768	0.484533
PPARD	-0.027623	NO	NO	0.897589	0.107005	0.852272	0.0458885	0.81853	0.0750524	0.834302	0.0750859	0.869966	0.0492811	0.360223	0.425227	0.453969	0.431145	0.713564	0.431089	0.461002	0.401238	0.553181	0.608953
JTV1	0.003694	NO	YES	0.921741	0.00959322	0.880959	0.036812	0.866899	0.00802135	0.901878	0.00589774	0.925435	0.0129998	0.00182219	0.0648376	0.0482929	0.166113	0.713965	0.431089	0.0489226	0.128687	0.18913	0.456517
MEF2B.c	-0.010111	NO	NO	0.987384	0.0218521	0.929999	0.0625233	0.950976	0.0428379	0.955019	0.0532753	0.977273	0.0393649	0.281788	0.367469	0.410459	0.424859	0.722291	0.433744	0.201443	0.278885	0.248436	0.477712
NOLA1	0.0176893	NO	NO	0.488056	0.046197	0.392731	0.0128426	0.397917	0.0343102	0.465074	0.0303413	0.505745	0.0657016	0.0581975	0.21317	0.517076	0.461477	0.724344	0.433744	0.391459	0.377103	0.0610415	0.308837
FHL3	0.00329733	NO	NO	0.922453	0.0100969	0.898059	0.0213483	0.913128	0.0209276	0.932294	0.0054504	0.925751	0.0114058	0.538818	0.449286	0.231982	0.329878	0.727015	0.433744	0.874266	0.500543	0.176274	0.44991
PPP1R3EandHOMEZ.b	0.069812	NO	NO	0.429997	0.177747	0.576733	0.457047	0.426225	0.233521	0.232512	0.349994	0.499809	0.26683	0.983378	0.594504	0.448313	0.431145	0.727896	0.433744	0.762174	0.481253	0.645217	0.638795
COL4A3BP.a	0.0109224	NO	NO	0.0235294	0.0407541	0.067331	0.0583965	0.017094	0.0296077	0	0	0.0344518	0.0304093	0.836695	0.560014	0.42265	0.424859	0.730175	0.433744	0.819009	0.492083	0.353313	0.512331
MUSK.a	-0.015977	NO	NO	0.268083	0.0218494	0.179428	0.0322679	0.186698	0.0125164	0.12039	0.0162443	0.252106	0.0681404	0.00957892	0.113613	0.00103848	0.0203332	0.730537	0.433744	0.0100001	0.0584077	0.0216947	0.242894
ILK.b	0.00517933	NO	NO	0.257329	0.0228326	0.234093	0.031954	0.233501	0.028259	0.24391	0.00754579	0.262508	0.00403235	0.321988	0.403012	0.419819	0.424859	0.734164	0.433953	0.51894	0.433656	0.368998	0.523815
NUDT14andJAG2	-0.0303943	NO	NO	0.747974	0.0394788	0.510572	0.086794	0.728838	0.0581655	0.744914	0.0314285	0.71758	0.132436	0.665002	0.512805	0.92163	0.592788	0.73495	0.433953	0.619936	0.447613	0.0265028	0.242894
CLCN2.b	-0.00733933	NO	NO	0.925514	0.0217294	0.96246	0.0342745	0.906793	0.00664544	0.802722	0.0147025	0.918175	0.0278594	0.271084	0.367469	0.00214445	0.0321083	0.738213	0.434679	0.0569847	0.13881	0.202631	0.462104
TCF7L2.c	0.0313977	NO	NO	0.925926	0.104756	1	0					0.957324	0.0429899					0.746425	0.438307	0.746425	0.481096	0.5	0.592443
ZEB1.a	0.0321347	NO	NO	0.577531	0.133313	0.531124	0.12684	0.506054	0.0815008	0.471458	0.025384	0.609666	0.0907252	0.481021	0.439723	0.30078	0.379008	0.749566	0.438945	0.603235	0.444887	0.684843	0.64129
PPP1R1A.a	-0.0415723	NO	NO	0.828493	0.0998952	0.760593	0.0897993	0.684323	0.325401	0.779651	0.198502	0.786921	0.183658	0.528849	0.44834	0.729173	0.545887	0.752662	0.439554	0.422339	0.381898	0.431224	0.540676
ANKRD23	0.012981	NO	NO	0.860069	0.0458717	0.90842	0.0226324	0.862463	0.0244452	0.935755	0.0565493	0.87305	0.0516109	0.941354	0.584709	0.149221	0.271302	0.76125	0.442147	0.394375	0.377103	0.202601	0.462104
MYBPC1.b	-0.071699	NO	NO	0.377778	0.251416	0.85	0	0.875	0.176777	0.663266	0.476214	0.306079	0.176704	0.163683	0.334177	0.552215	0.470463	0.765448	0.442147	0.465316	0.40351	0.229221	0.471632
SLC26A7.b	0.0427907	NO	NO	0.638146	0.166857	0.83133	0.100889	0.666667	0	0.828022	0.0800346	0.680937	0.164436			0.190211	0.304695	0.767544	0.442147	0.473102	0.407277	0.176538	0.44991
NEXN.d	0.00596833	NO	NO	0.873379	0.00922972	0.914238	0.0142498	0.860029	0.00884199	0.881164	0.00705293	0.879347	0.0299866	0.144849	0.316603	0.314361	0.387581	0.768628	0.442147	0.987406	0.532818	0.0192934	0.24227
ARF1	0.0117247	NO	NO	0.200203	0.0502947	0.169609	0.0232315	0.197549	0.0264255	0.267775	0.0271896	0.211927	0.0405456	0.940583	0.584709	0.130851	0.252597	0.76964	0.442147	0.486409	0.41571	0.413532	0.538508
GGPS1andTBCE	0.0678129	NO	NO	0.415389	0.11181	0.107833	0.106232	0.26449	0.235425	0.26836	0.0166127	0.483202	0.343456	0.393122	0.427586	0.147668	0.271302	0.771068	0.442147	0.471568	0.407277	0.0260686	0.242894
KCNT2.b	0.011259	NO	NO	0.849214	0.0157631	0.81975	0.15451	0.897294	0.038897	0.846024	0.0307075	0.860473	0.0576519	0.153874	0.326773	0.883028	0.58685	0.771583	0.442147	0.307341	0.3532	0.773115	0.670861
MYLK.b	-0.0123506	NO	NO	0.121418	0.0444215	0.247339	0.107896	0.0975816	0.0198715	0.106323	0.016281	0.109067	0.055358	0.463234	0.439723	0.625558	0.500092	0.778804	0.444078	0.584842	0.437845	0.17006	0.44991
CACNA1G	0.00848833	NO	NO	0.887383	0.0427183	0.934446	0.0569014	0.683844	0.278251	0.90721	0.113084	0.895871	0.0216193	0.332175	0.405512	0.797741	0.564147	0.779107	0.444078	0.402113	0.380782	0.320405	0.512331
UEVLD.a	0.00516367	NO	NO	0.473783	0.0255434	0.526956	0.0125756	0.500319	0.0323003	0.498136	0.0400595	0.478946	0.0150737	0.329958	0.405512	0.433027	0.427215	0.781315	0.444152	0.349613	0.361628	0.0500116	0.298614
PGM3	0.0228083	NO	NO	0.443153	0.125439	0.416445	0.0822421	0.357958	0.0420198	0.371717	0.0344622	0.465961	0.0585454	0.362264	0.42524	0.430462	0.427215	0.794939	0.450698	0.606516	0.445269	0.775471	0.670861
BEST3.a	0.00727133	NO	NO	0.919495	0.0180273	0.916798	0.038935	0.921946	0.0190743	0.916808	0.0219045	0.926767	0.041327	0.879382	0.571887	0.877909	0.58685	0.799767	0.452236	0.868529	0.500543	0.920563	0.696222
PRDM6	-0.0328495	NO	NO	0.736662	0.144317	0.457459	0.208768	0.636364	0.091832	0.580694	0.139372	0.703813	0.0741695	0.507342	0.443578	0.386365	0.423607	0.805485	0.454267	0.543714	0.436146	0.178155	0.44991
CHRNA5	0.024864	NO	NO	0.677369	0.0408236	0.820755	0.253491	0.527027	0	0.522014	0.032607	0.702233	0.160574			0.00766614	0.0561294	0.816738	0.459076	0.205678	0.280233	0.569493	0.608953
IFRD1	0.00721467	NO	NO	0.884984	0.0197072	0.9207	0.0247478	0.904208	0.0458539	0.891321	0.0448433	0.892199	0.0453507	0.556975	0.45341	0.838332	0.57362	0.818307	0.459076	0.550004	0.436543	0.125745	0.430567
MUSK.c	0.0227043	NO	NO	0.692333	0.036779	0.624987	0.0527754	0.736059	0.0874809	0.618571	0.0148731	0.715038	0.158202	0.489332	0.442041	0.058135	0.176161	0.829284	0.463507	0.953821	0.526322	0.152518	0.44991
ABCC4	-0.0213717	NO	NO	0.58773	0.0559114	0.490797	0.0184124	0.590764	0.0146497	0.691034	0.279857	0.566358	0.146145	0.934939	0.584709	0.590534	0.48645	0.830542	0.463507	0.670811	0.464346	0.0819873	0.35164
MYOM2	-0.00905633	NO	NO	0.955924	0.0129318	0.955196	0.0524952	0.989112	0.018858	0.971232	0.0254078	0.946867	0.0661437	0.0738523	0.232846	0.421571	0.424859	0.836237	0.46547	0.418434	0.381898	0.983321	0.716305
NUDT9	0.00940633	NO	NO	0.554418	0.0586398	0.540015	0.0218032	0.590123	0.00764911	0.528406	0.00477317	0.563825	0.0500379	0.402338	0.428088	0.522921	0.463773	0.843189	0.468121	0.872797	0.500543	0.721142	0.656124
SRCAPandPHKG2.b	-0.000885333	NO	NO	0.360249	0.00619386	0.314766	0.0605881	0.342497	0.00463236	0.34099	0.0122882	0.359364	0.00401155	0.0191117	0.136008	0.0951361	0.230412	0.847136	0.469094	0.0458161	0.123255	0.322829	0.512331
NCOA2	0.0104143	NO	NO	0.531523	0.0864301	0.405385	0.0426964	0.503551	0.0810732	0.535817	0.0515469	0.541937	0.0280407	0.70368	0.525349	0.945382	0.597109	0.858126	0.470851	0.939622	0.523398	0.110675	0.411002
PXNandhCG_1778014	0.00299233	NO	NO	0.1972	0.0153414	0.396375	0.531239	0.442008	0.483245	0.206926	0.00506743	0.200192	0.0222794	0.472819	0.439723	0.389533	0.423607	0.85851	0.470851	0.369285	0.367327	0.58275	0.613132
NRG1.a	-0.004224	NO	NO	0.535322	0.0199994	0.391281	0.084863	0.438665	0.0410381	0.496172	0.00771448	0.531098	0.0327229	0.0371204	0.174488	0.0622039	0.182588	0.859812	0.470851	0.0432338	0.119358	0.0917648	0.384076
SORBS2.d	-0.00385867	NO	NO	0.910012	0.0247205	0.825692	0.0841488	0.852738	0.0341026	0.652681	0.0098069	0.906153	0.00729461	0.122521	0.293433	0.0272421	0.115569	0.862501	0.470851	0.035682	0.108299	0.220038	0.462104
CREM.a	0.0104166	NO	NO	0.168904	0.0916904	0.200693	0.0829866	0.0902867	0.107218	0.0335917	0.0581825	0.179321	0.012168	0.390318	0.427586	0.109469	0.241232	0.862819	0.470851	0.336595	0.361628	0.679413	0.64129
PHKG1	-0.00917167	NO	NO	0.832329	0.0567917	0.915111	0.016361	0.854585	0.0625042	0.84528	0.0794247	0.823157	0.0653649	0.671948	0.513393	0.830678	0.572317	0.863527	0.470851	0.834347	0.493221	0.11823	0.424631
PPP1CB	-0.00204	NO	NO	0.947922	0.00959597	1	0	1	0	0.897133	0.0118404	0.945882	0.0192406	0.011129	0.125998	0.00508391	0.0462159	0.880122	0.477264	0.988042	0.532818	0.011129	0.242068
DNER	0.006316	NO	NO	0.947034	0.0640054	0.917896	0.022608	0.974369	0.02394	0.947368	0.0911607	0.95335	0.0124541	0.546187	0.45341	0.996128	0.615417	0.881224	0.477264	0.798448	0.488041	0.521006	0.598697
GRID1	0.067633	NO	NO	0.2657	0.460206	0.333333	0.57735	0	0	0	0	0.333333	0.57735	0.42265	0.428088	0.42265	0.424859	0.881986	0.477264	0.709327	0.471625	0.881986	0.694002
CACNA1B	-0.0125247	NO	NO	0.926606	0.127123	0.935644	0.0910138	0.907887	0.0982545	1	0	0.914081	0.0746948	0.850518	0.561919	0.42265	0.424859	0.891729	0.481317	0.870079	0.500543	0.932318	0.697487
OPA1	-0.0008903	NO	NO	0.0749888	0.00901173	0.0797075	0.0183289	0.063025	0.0076389	0.10584	0.0218882	0.0740985	0.00721077	0.156204	0.326946	0.120499	0.249361	0.900459	0.483814	0.53026	0.433824	0.716565	0.656124
ACCN3.a	0.0501733	NO	NO	0.527327	0.459769	0.558125	0.399784	0.561972	0.42974	0.235346	0.407631	0.5775	0.466741	0.928642	0.584097	0.457336	0.431145	0.900882	0.483814	0.831476	0.493221	0.934516	0.697487
TMEM16K	-0.00816113	NO	NO	0.184627	0.0447009	0.12703	0.064307	0.0985383	0.0381148	0.147707	0.118774	0.176466	0.0976079	0.0656307	0.228706	0.65451	0.516488	0.904121	0.484336	0.293747	0.345829	0.279399	0.498926
MDH2	-0.000660333	NO	NO	0.854774	0.00237119	0.880088	0.0271096	0.844711	0.0237142	0.928146	0.00546906	0.854114	0.00881648	0.53934	0.449286	0.000410672	0.0130664	0.910465	0.485548	0.171995	0.259348	0.246602	0.477712
PTGS1.b	-0.000893667	NO	NO	0.785654	0.0120576	0.738866	0.0415775	0.745346	0.0469069	0.748644	0.0335164	0.78476	0.00279873	0.272341	0.367469	0.187422	0.304695	0.910925	0.485548	0.0821072	0.176708	0.183602	0.450884
MYH15	-0.0146873	NO	NO	0.887324	0.159348	0.91818	0.0772998	1	0	0.938095	0.107222	0.872637	0.071546			0.738673	0.551378	0.919005	0.488636	0.827523	0.493221	0.832904	0.684949
SOX6.a	-0.00750203	NO	NO	0.171285	0.0856961	0.208356	0.229489	0.108487	0.00518298	0.185429	0.00914228	0.163783	0.089664	0.331957	0.405512	0.802407	0.565111	0.921616	0.488808	0.75034	0.481096	0.858474	0.687819
CREM.b	-0.00474833	NO	NO	0.931589	0.0141309	0.956088	0.0760584	0.936159	0.0734962	0.888243	0.0413725	0.926841	0.0885026	0.92483	0.584097	0.204086	0.314834	0.934887	0.494619	0.545239	0.436146	0.635243	0.638795
ITGA7.b	-0.00816783	NO	NO	0.141447	0.15834	0.0656324	0.0352136	0.245614	0	0.129484	0.0116004	0.133279	0.0257889			0.907987	0.588759	0.937647	0.494855	0.934052	0.521565	0.496512	0.590608
HNRPA2B1	0.00217383	NO	NO	0.0867532	0.0388033	0.0648491	0.00156559	0.0614711	0.0124105	0.0855744	0.0421654	0.088927	0.0266008	0.378316	0.42524	0.973294	0.605721	0.940528	0.495152	0.763216	0.481253	0.431345	0.540676
ACCN3.b	-0.000858467	NO	NO	0.081535	0.017285	0.0746949	0.00609763	0.0984421	0.00722878	0.0868202	0.0199122	0.0806765	0.0116107	0.22658	0.361767	0.746284	0.555064	0.946963	0.496541	0.566531	0.436569	0.572592	0.608953
ZEB1.b	-0.00421667	NO	NO	0.959243	0.0705932	0.813227	0.204179	0.93662	0.109778	0.902597	0.137748	0.955026	0.0778967	0.781382	0.54934	0.666121	0.5217	0.947977	0.496541	0.661919	0.460886	0.342178	0.512331
CAPN3.a	0.00906667	NO	NO	0.839657	0.214125	0.801417	0.0358731	0.895013	0.181843	1	0	0.848724	0.077685	0.750479	0.54103	0.324094	0.390514	0.950134	0.496541	0.613054	0.447613	0.787768	0.67574
ANO4.a	0.003441	NO	NO	0.284634	0.0900845	0.191804	0.0414785	0.301716	0.0866734	0.185185	0	0.288075	0.062871	0.824557	0.558506			0.959627	0.500279	0.932482	0.521565	0.209431	0.462104
GEFT.a	-0.000781333	NO	NO	0.011534	0.0199775	0	0	0	0	0	0	0.0107527	0.0186242	0.42265	0.428088	0.42265	0.424859	0.962868	0.500456	0.567984	0.436569	0.42265	0.538508
UGP2	0.0060808	NO	NO	0.20922	0.116541	0.425676	0.200666	0.0636365	0.0899956	0.25641	0	0.215301	0.187437	0.221697	0.357663			0.964649	0.500456	0.696645	0.470778	0.341443	0.512331
C8orf38	0.00139533	NO	NO	0.235976	0.0227732	0.243325	0.057187	0.170781	0.0228508	0.239622	0.041528	0.237371	0.0513702	0.0248916	0.150777	0.902091	0.588759	0.968616	0.500865	0.364882	0.366023	0.851172	0.687238
AFG3L2	0.000655667	NO	NO	0.976467	0.0211507	0.917236	0.0661441	0.939307	0.0758423	0.989431	0.018306	0.977122	0.0200485	0.489429	0.442041	0.467973	0.433409	0.970788	0.500865	0.699877	0.470778	0.257208	0.484533
PXN	-0.00775533	NO	NO	0.551913	0.339089	0.263815	0.162049	0.0228898	0.0396464	0.0725621	0.0893126	0.544158	0.0831549	0.112079	0.284859	0.126105	0.252597	0.972469	0.500865	0.217052	0.288677	0.280033	0.498926
GRIA3.a	-0.0130003	NO	NO	0.679667	0.471758	0.632019	0.549806	0.589929	0.510894	0.964706	0.0499133	0.666667	0.57735	0.834151	0.560014	0.405347	0.424859	0.977408	0.502199	0.922798	0.521388	0.914912	0.696222
C10orf58.b	0.000726333	NO	NO	0.851302	0.037697	0.819546	0.0679331	0.858371	0.0340425	0.823065	0.0222665	0.852028	0.0524907	0.821482	0.558506	0.339804	0.396755	0.985491	0.503139	0.80103	0.488041	0.528133	0.601163
BTG1.b	-0.00191067	NO	NO	0.818222	0.163768	0.732532	0.0993756	0.833845	0.0104349	0.791261	0.0670494	0.816312	0.0570423	0.884081	0.571956	0.811017	0.567127	0.986204	0.503139	0.967248	0.527055	0.490236	0.590058
ENSA	-0.00240667	NO	NO	0.632812	0.0921643	0.64556	0.0904706	0.59626	0.139019	0.555625	0.178976	0.630405	0.202353	0.726309	0.532076	0.554236	0.470463	0.9863	0.503139	0.620167	0.447613	0.872552	0.689808
CNGA3	-0.0277778	NO	NO	0.0277778	0.0481125	0.193987	0.0145862	0	0													0.0180146	0.24227
ANO1	-0.266911	NO	NO	0.266911	0.175065	0	0			0.376289	0.532152					0.821045	0.572063			0.821045	0.492083	0.118454	0.424631
BEST3.c	0.222557	NO	NO	0.290601	0.0182706	0.180725	0.0987572	0.412992	0.137594	0.126761	0	0.513158	0	0.262157	0.367469					0.3402	0.361628	0.190393	0.456517
GABRB2	0	NO	NO	0	0	0.238994	0.413949	0	0	0	0	0	0									0.42265	0.538508
SYNE1.c	0	NO	NO	1	0	0.675397	0.562229	1	0	1	0	1	0									0.42265	0.538508
RARB	0	NO	NO	1	0	0.952941	0.081508	0.885135	0.162444	1	0	1	0	0.5	0.443195					0.355918	0.361628	0.42265	0.538508
OXTR	-0.940675	NO	NO	0.940675	0.032716	0.429329	0.607162	0.947599	0.00412172	0.834095	0.0867835			0.749982	0.54103	0.156305	0.28018			0.240203	0.300874	0.444352	0.552294
BEST3.b	0.138883	NO	NO	0.861117	0.039655	0.803893	0.137699	1	0	0.73913	0	1	0	0.0261155	0.150777					0.185314	0.265883	0.55165	0.608953
MYO7A	-0.108434	NO	NO	0.108434	0.153348	0.148418	0.257068	0.58569	0.185276	0.056187	0.0185074			0.0615904	0.222329	0.714136	0.545452			0.271758	0.329438	0.84176	0.68721
CLIC5	-0.0495825	NO	NO	0.0495825	0.0461813	0.04	0.069282	0.142546	0.0703744	0	0			0.271826	0.367469					0.516191	0.433656	0.853079	0.687238
GEFT.b	-0.0131203	NO	NO	0.966565	0.0579105	0.961945	0.0538179	0.957419	0.073753	0.951505	0.0685823	0.953445	0	0.874475	0.571681	0.822571	0.572063			0.785674	0.484372	0.934334	0.697487
CACNA1E.a	-0.00915767	NO	NO	0.709158	0.0579997	0.713229	0.0969663			0.59506	0.216805	0.7	0			0.461282	0.43326			0.424723	0.382312	0.953859	0.704197
GUCY1A3.b	-0.0934965	NO	NO	0.926829	0.103479	0.928571	0.101015			0.857303	0.0520088	0.833333	0			0.508105	0.457003			0.482164	0.413575	0.987955	0.716305
MYOCD.a	-0.0255102	NO	NO	0.0255102	0.044185	0	0	0.160183	0.0459573	0.0857228	0.0159166			0.0216606	0.141977	0.130231	0.252597			0.0339102	0.107539
MYOCD.b	-0.819798	NO	NO	0.819798	0.0389819	0.746479	0	0.706017	0.0490607	0.755245	0.039839			0.0371431	0.174488	0.115362	0.241857			0.0303563	0.104152
P2RXL1	-0.677472	NO	NO	0.677472	0.0628563	0.641584	0	0.775458	0.033834	0.783923	0.0064653			0.0958825	0.277698	0.0977026	0.230412			0.0982682	0.187612
CLCNKA	0.380624	NO	NO	0.619376	0.134791	1	0	0.846774	0.216694	0.763798	0.110869	1	0	0.349197	0.415733	0.227603	0.327191			0.0915529	0.185248
LMNA.a	-0.5	NO	NO	1	0			0.731884	0.379173	1	0	0.5	0	0.5	0.443195					0.178156	0.265259
BK_channel_a.0.b	-0.677849	NO	NO	0.677849	0.301312			0.880699	0.14646	0.440866	0.303674			0.507556	0.443578	0.470901	0.434282			0.952278	0.526322
KCNJ5	0.504325	NO	NO	0.142342	0.246544			0.236111	0.408956	1	0	0.646667	0	0.754379	0.54103					0.230938	0.298284
C6orf32	-0.934272	NO	NO	0.934272	0.113844	1	0			1	0
GRIA2.b	-0.757143	NO	NO	0.757143	0					1	0
GANCandCAPN3.c	-0.728512	NO	NO	0.839623	0	0.43357	0.0838677	0.19308	0.0583992	0.348761	0.13335	0.111111	0.19245
CACNA2D4.b	-0.700935	NO	NO	0.700935	0					0.725	0.388909
GABRG2	-0.682802	NO	NO	0.682802	0.106962
NOX5	-0.634191	NO	NO	0.852941	0.207973	0	0					0.21875	0
BK_channel_a.0.a	-0.595238	NO	NO	0.595238	0			0.631579	0
PPP1CBandSPDYA.b	-0.40404	NO	NO	1	0	0.708861	0.411733			0.733333	0	0.59596	0
NRAP.a	-0.396552	NO	NO	0.396552	0	0.933651	0.070285
MCOLN2	-0.369231	NO	NO	0.369231	0	0.434281	0.546215	0	0	0.0846775	0.119752	0	0
OPN4	-0.267606	NO	NO	0.267606	0			0.171717	0
TRPM6	-0.254902	NO	NO	0.254902	0			0	0	0	0	0	0
NRAP.c	-0.240964	NO	NO	0.240964	0	0.415361	0.0749545
FXYD6	-0.212291	NO	NO	0.502146	0	0.322917	0	0.120253	0	0.614953	0.350925	0.289855	0
SRCAPandPHKG2.a	-0.197368	NO	NO	0.197368	0	0.158416	0	0.910387	0.126732	0.574106	0.346359
EDN3.b	-0.099485	NO	NO	0.307692	0			0	0	0.359605	0.181302	0.208207	0.008597
DSCR1	-0.0896552	NO	NO	0.0896552	0	0.16228	0.229499	0.261579	0.136659	0.313253	0	0	0
CACNA2D4.c	-0.0566665	NO	NO	0.0566665	0.0801385					0.618557	0	0	0							0.562173	0.436569
CHRNE	-0.039452	NO	NO	0.774194	0			0.794355	0.0513218			0.734742	0.0962726
TMEM16E	-0.0216807	NO	NO	0.672727	0	0.961145	0.0343007	0.75	0.353553	0.845762	0.0152898	0.651046	0.124073
ATP2A1.a	0	NO	NO			0.164948	0			0.791667	0.0589253
CACNA2D3	0	NO	NO			0.206897	0
CACNA2D4.a	0	NO	NO			1	0	1	0	0.61725	0.0727776
GLRA3	0	NO	NO
GRIA2.c	0	NO	NO
GUCY1A3.a	0	NO	NO							0.479153	0.0378417
KCNE3	0	NO	NO							0.120193	0.00679883
LARGE	0	NO	NO									0	0
NRAP.b	0	NO	NO			0.919192	0.11428
PKD1L2.c	0	NO	NO			0.526739	0.106649
SCN1A	0	NO	NO			0.0378378	0.0535108	0.231959	0	0.322222	0	0	0
SLC1A4	0	NO	NO
STIM1	0	NO	NO					0.301587	0	1	0
TRPM3.a	0	NO	NO			0.861532	0.0255944
EDN3.a	0.0575327	NO	NO	0.540984	0					0.785714	0	0.598517	0.216045
APOL1	0.189753	NO	NO			0.05	0.0707107					0.189753	0.240164
LOC352909	0.231884	NO	NO	0	0	0	0	0	0	0	0	0.231884	0							0.42265	0.381898
TRPM3.b	0.243232	NO	NO			0.210582	0.0262672	0.143064	0.0270079			0.243232	0.0331856
KCNG3	0.305085	NO	NO							0.638141	0.35854	0.305085	0
GRIA3.b	0.326923	NO	NO			0.394231	0					0.326923	0
PKD1L2.b	0.337079	NO	NO			0.427498	0.187345					0.337079	0
PKD1L2.a	0.343137	NO	NO	0.656863	0	0.852277	0.042894	0.768041	0.32804			1	0
LOC100129583	0.400607	NO	NO	0.451852	0.409958	0.666667	0	0.4	0			0.852459	0							0.634406	0.451015
LDHC.a	0.407103	NO	NO									0.407103	0.0235134
JPH1	0.459459	NO	NO	0.540541	0			0.87647	0.174697	0.949612	0.087274	1	0
TMEM16D	0.69905	NO	NO	0.0786517	0	0.057561	0.0347461	0.0111483	0.0193094	0.88172	0	0.777702	0.275824
GABRA2.a	0.785393	NO	NO					0.873563	0			0.785393	0.156624
LDHC.b	0.792177	NO	NO			0.746269	0					0.792177	0.121271

## Sheet: DM1 Tissues
Gene name	Event type	Short amplicon (bp)	Long amplicon (bp)	Hit tissue	Hit cells	delta PSI DM1 - CTL	DM1 vs CTL p-value	DM1 vs CTL q-value	PSI CTL 3088	PSI CTL 3096	PSI CTL 3099	PSI CTL H26a	PSI DM1 59753	PSI DM1 65779	PSI DM1 A	PSI DM1 G	PSI DM1 S	Fwd name	Rev name	Fwd Sequence	Rev Sequence
INSR	single exon skipping	194	230	YES	YES	-0.590759	4.08051e-06	0.000434493	0.850801	0.815764	0.821429	0.742169	0.203008	0.333333	0.238289	0.194326	0.114955	FOX.INSR.F1	FOX.INSR.R1	ACGTTTGAGGATTACCTGCACA	AGCGACTCCTTGTTCACCACC
TTN.a	single exon skipping	126	429	YES	YES	0.400013	0.000204952	0.0109117	0.434629	0.468394	0.47722	0.452072	0.894284	0.871914	0.720999	0.874611	0.928649	TTN.e03.F1	TTN.e03.R1	AGGCCAAAAATTTCCGTGGC	AGGCTACTGTTAGAACTTTGCCT
ITGA7.a	single exon skipping	204	317	YES	NO	0.225023	0.00150255	0.0399978	0.168096	0.219466	0.159066	0.0655172	0.298851	0.325967	0.408012	0.397373	0.460094	ITGA7.e07.F1	ITGA7.e07.R1	ATGGCTGTGGTGGCAGAAGG	CGTCTTCTCCTCCTTGAACTGC
SORBS1.c	single exon skipping	106	208	YES	YES	-0.258566	0.00211795	0.0400267	1	1	1	1	0.784729	0.864734	0.67482	0.679632	0.703256	rs.SORBS1.F2	rs.SORBS1.R2	TCCCAAAAAGATATGGGATTATACTCCT	AGTCTCTGAAGAAATTTCCGGAGT
KCND3	single exon skipping	204	261	YES	YES	-0.353475	0.00335788	0.0400267	0.636175	0.623053	0.455414	0.694737	0.260331	0.243119	0.280112	0.284585	0.176201	refseq_KCND3.F1	refseq_KCND3.R1	GGCAAGACCACCTCACTCAT	CTTACTACGACGGGAGCAGC
USP5	alternative 5-prime	180	249	YES	NO	0.142927	0.00375011	0.0400267		0.56962	0.557143		0.777311	0.629508	0.702158	0.738356	0.684211	rs.USP5.F1	rs.USP5.R1	ACATCTCCCAGTTGAGGGGCA	CCGTGTAGTAGACAGCTTTGCG
SYNE1.b	single exon skipping	199	340	YES	YES	0.137027	0.00403572	0.0400267	0.240166	0.342424	0.296167	0.340369	0.468023	0.380783	0.468694	0.432271	0.459272	SYNE1.e05.F1	SYNE1.e05.R1	TGGCGGAAGGGACAGAGGAC	AGTTTGGCAGTAGCGGATGGC
A2BP1	single exon skipping	99	192	YES	NO	-0.145767	0.00413499	0.0400267	1	0.934975	1	1	0.883085	0.911708	0.830601	0.746416	0.818072	A2BP1.m2h07.F1	A2BP1.m2h07.R1	TAGATGTTGAAATTATTTTTAATGAGCGAGG	CATTTGTATAAGGGTTGACGGTCTTT
QKI.b	single exon skipping	136	279	YES	NO	-0.0702845	0.00496185	0.0440282	0.905051	0.889618	0.900617	0.942616	0.836943	0.832543	0.832353	0.83713	0.856986	QKI.e09.F1	QKI.e10.R1	GCTGATGAACGACAAGAAGCTC	AGTTGTTTGGCTGTAAGTCCTCT
QKI.a	alternative 3-prime	214	238	YES	YES	-0.0571781	0.00556103	0.0455491	0.139279	0.110006	0.0999351	0.143475	0.0512387	0.0841751	0.0827239	0.0579268	0.0539139	QKI.e04.F1	QKI.e04.R1	GCTGATGGAGCTTGCGATTCTG	AGCAGTTGGGTGAGGAGTTC
SYNE2	single exon skipping	266	335	NO	NO	-0.0184558	0.00145407	0.0399978	1	1	1	1	0.986425	0.984694	0.984766	0.977401	0.974435	FOX.SYNE2.F1	FOX.SYNE2.R1	AACCGTCATCTCCTCAGTCCCT	CCTGTCACCTTCCATTTGCTTG
DMD.a	single exon skipping	166	198	NO	YES	-0.0339915	0.002942	0.0400267	0.983254	0.983412	1	1	0.955301	0.959184	0.953343	0.956292	0.964255	refseq_DMD.F3	refseq_DMD.R3	TCAAACTTCGGACTCCATGG	CATCGCTCTGCCCAAATCAT
CSDA	single exon skipping	125	332	NO	NO	0.0456568	0.00308072	0.0400267	0.023705	0.0500391	0.0205314	0.0211993	0.0699856	0.0481317	0.081862	0.0918993	0.0807487	CSDA.m2h.F1	CSDA.m2h.R1	GGAGTCGTTACGCTGCAGAT	AAGTTGTGCTCCCTCTGGGACT
TTYH2	single exon skipping	126	272	NO	YES	-0.0144898	0.0073098	0.054889	0.0248397	0.0277942	0.0187291	0.0260366	0.00873069	0	0.0200108	0.00955566	0.0110032	TTYH2.e02.F1	TTYH2.e02.R1	CTTGCAATCCAGCTCCTGCT	GAGGCCGTCGTAGCAGATG
ANK2.c	single exon skipping	237	273	NO	YES	0.11877	0.00789296	0.054889	0.714678	0.782167	0.813067	0.720755	0.90167	0.874783	0.83122	0.863293	0.91122	ANK2.e03.F1	ANK2.e03.R1	ACGTGGCTCTTTCTTCTAGTCC	GTCCAACTTCGATCAGGCGA
PRPF18	single exon skipping	135	162	NO	NO	0.0586305	0.00824777	0.054889	0.762999	0.79978	0.816749	0.810526	0.852227	0.865169	0.829205	0.849351	0.884768	PRPF18.e05.F1	PRPF18.e05.R1	AGGAAGCATATTTTGAAAGATGTGGC	CTTGCCTAGAAAGCGTCATAGGT
AKR1A1.c	single exon skipping	166	294	NO	NO	-0.0844509	0.0103049	0.064545	0.194222	0.226623	0.245283	0.281726	0.15	0.122024	0.169214	0.186441	0.134884	refseq_AKR1A1.F2	refseq_AKR1A1.R2	TCACCGCCAGACTTAAGCTG	TACCCAGACCAATCAGAGGC
RYR1.a	single exon skipping	125	143	NO	NO	0.105792	0.0131533	0.077809	0.667619	0.639554	0.658669	0.744803	0.735421	0.803704	0.819395	0.72825	0.830498	RYR1.e01.F1	RYR1.e01.R1	TTGAGAGACAGAACAAGGCCGA	CCCCTCACAGAGCAATTGTAGG
SYNE1.a	single exon skipping	157	226	NO	NO	-0.358992	0.015373	0.0861536	1	1	1	1	0.895954	0.804598	0.558091	0.501144	0.445255	refseq_SYNE1.F5	refseq_SYNE1.R5	TGGAGTCTGCAATGTCCAGA	AAACGGCTATCATCCAGGG
PPP1R12B	multiple exon skipping	176	400	NO	YES	0.0050998	0.0166216	0.0884936	0	0	0	0	0.00650289	0	0.00629327	0.00688468	0.00581818	PPP1R12B.e04.F1	PPP1R12B.e04.R1	TGGAGGGATGAAGCAAAAGGAA	GGAAGAGGGCGATTGGTGATC
TEAD4.a	single exon skipping	106	235	NO	NO	-0.439338	0.0174614	0.0885378	1	1	1	1	0.461935	0.498801	0.483168	0.359404	1	refseq_TEAD4.F2	refseq_TEAD4.R2	TGGCTCGTCGCAAAGCTC	TGCTGAGAGAAAGGCTTCACA
JTV1	alternative 5-prime	125	245	NO	NO	-0.640765	0.0198867	0.0962518	0.877133	0.826087	0.814516	0.833948	0	0.877419	0	0	0.108359	JTV1.m2h.F1	JTV1.m2h.R1	TCTGACGGTTTCTGAGCGTTG	TATCATCTTGGCGGGACTCAAG
CLCC1.c	alternative 3-prime	101	251	NO	YES	-0.107102	0.0220942	0.0976488	1	1	1	1	0.853012	1	0.839286	0.860117	0.912076	rs.CLCC1.F2	rs.CLCC1.R2	AGTCAAAGCAATCCTGTTTTTAGGAG	AATCGCCACTTCCATGTTTCAAA
SYNE1.d	single exon skipping	163	319	NO	NO	0.164237	0.0221406	0.0976488	0.0615641	0.0748588	0.0228199	0.219424	0.229249	0.196581	0.33401	0.274	0.260679	SYNE1.e08.F1	SYNE1.e08.R1	CAGCAAAGAGGAGGGAGCAG	TTGTCGGATGTCGGGTGGCA
TRPM4.b	multiple exon skipping	128	484	NO	YES	-0.400121	0.0229265	0.0976488	0.683856	0.52549	0.706161	0.52657	0	0.651515	0.22973	0.109375	0.0613718	TRPM4.e03.F1	TRPM4.e03.R1	GCTGGATCCCCAAGATCTTCAA	ACAGCCACACCAACATGCC
DTNA.a	single exon skipping	165	214	NO	NO	0.142257	0.0258742	0.097752	0.699468	0.685233	0.691927	0.688811	0.92638	0.897143	0.696275	0.789823	0.858462	DTNA.e16.F1	DTNA.e16.R1	ATGAAAATGACTCTGTCCGGCA	AACCCCAAAATAACACACGCCA
SORBS1.a	single exon skipping	195	363	NO	YES	-0.090994	0.0264218	0.097752	1	1	1	1	0.96966	0.974684	0.854049	0.857872	0.888765	refseq_SORBS1.F4	refseq_SORBS1.R4	CGGAAGAATTTATTCGAAGACG	TGTAGGTGCGTGGGAAGATT
CAMK2G.a	single exon skipping	116	185	NO	YES	0.0338168	0.0268383	0.097752	0.039019	0.0532959	0.0427764	0.0531758	0.0905971	0.04329	0.0929181	0.10154	0.0760728	CAMK2G.m2h22.F1	CAMK2G.m2h22.R1	AAGTCGAGTTCCAGCGTGCA	AGGTCCTCATCTTCTGTGGTGG
TRPM4.c	single exon skipping	220	333	NO	YES	0.274733	0.0272956	0.097752	0.586626	0.5	0.390093	0.477099	1	0.883721	0.52349	0.756554	0.652174	TRPM4.e08.F1	TRPM4.e08.R1	TCTGAGGATGGGTCTGAGGAAT	AAGGTTGCGGATGAGCGAGTT
NEXN.a	single exon skipping	129	321	NO	NO	-0.0369489	0.0275409	0.097752	0.967672	0.961397	1	1	0.958244	0.960663	0.946835	0.925532	0.935318	NEXN.e01.F1	NEXN.e01.R1	TTCATAATCAGCCCAAGACCACA	TGGAACATAAGCCTTTTCTACTTTAGAAG
MGEA5.a	single exon skipping	239	325	NO	YES	0.102911	0.0287247	0.0986647	0.581776	0.538112	0.503356	0.638408	0.699422	0.601881	0.674737	0.689189	0.676393	MGEA5.e06.F1	MGEA5.e06.R1	ATTGAAGAATGGCGGTCACGA	AGGTAGGAGTCAGTGGAGGTGG
ATP2A1.b	single exon skipping	103	145	NO	NO	-0.237193	0.0297311	0.0989301	1	1	1	1	0.775844	0.940287	0.856159	0.726224	0.515519	refseq_ATP2A1.F1	refseq_ATP2A1.R1	AGTTCGTTGCTCGGAACTACC	GCCTGAAGATGTGTCACTATCG
HIF1A	single exon skipping	262	389	NO	NO	0.0368349	0.0407316	0.131428	0.845679	0.862559	0.871304	0.862264	0.879556	0.944984	0.9	0.875556	0.886336	rs.HIF1A.F1	rs.HIF1A.R1	CAGAGAAAGCGAAAAATGGAACATG	TGCTTTAGGTAATGAGCCACCA
ENO3.b	alternative 5-prime	109	151	NO	NO	0.0426561	0.0455659	0.142702	0.14489	0.178078	0.172055	0.11928	0.210188	0.188776	0.20068	0.188215	0.1933	refseq_ENO3.F1	refseq_ENO3.R1	AACCTCCAGCGAAGACATCC	CTTGGCCGTGTGCAGGTC
MORF4L2.b	single exon skipping	125	174	NO	NO	0.032241	0.0469768	0.142917	0.122677	0.14433	0.113134	0.141463	0.141988	0.132265	0.189456	0.178694	0.170807	MORF4L2.e04.F1	MORF4L2.e04.R1	TCCTGATTGCAGAACCTTCCCT	TCCCTTCCAAGAACTCCTAGTGA
CLCN6.c	alternative 3-prime	175	209	NO	NO	0.0806039	0.0593685	0.175599	0.804971	0.737245	0.818898	0.766436	0.936118	0.897638	0.895196	0.781955	0.80155	CLCN6.e15.F1	CLCN6.e15.R1	ACGGAACATGTGTGATGAGCA	GGACAAGCAGGGTGACAAGC
NEO1	alternative 3-prime	143	203	NO	NO	-0.0505091	0.0620162	0.178473	0.372703	0.302974	0.314129	0.30102	0.303297	0.25779	0.275578	0.300578	0.223744	NEO1.e03.F1	NEO1.e03.R1	TCAAGTTTTGGGTCTGGTGAAATC	GAGGAGCTGAAGGCAGTGGTC
CHRND.a	single exon skipping	139	249	NO	NO	-0.112852	0.0734193	0.205729	0.845238	0.804167	0.766513	0.910448	0.750751	0.832853	0.769592	0.65016	0.59034	CHRND.e01.F1	CHRND.e01.R1	TGTCTACCACTACGGCTTCGT	TGGACTATCTCCCACTCCCCG
OBSL1.a	single exon skipping	135	411	NO	NO	-0.495681	0.0773815	0.208748	0.797403	0.652605	0.710067	0.586486		0.763838	0	0	0	OBSL1.e10.F1	OBSL1.e10.R1	CTGGTGCTACCTGCTGCTCA	CGGGCTTGGAGTTGTCTCTAG
ILK.a	intron retention	433	620	NO	NO	0.127271	0.0786148	0.208748	0.396947	0.301887	0.272727	0.347826	0.610619	0.538462	0.382514	0.440559	0.313433	ILK.e08.F1	ILK.e08.R1	CTGCCCTTCTTGCCCTTCCC	CCATGCCCCTTGCCATGT
PTGS1.a	single exon skipping	193	337	NO	NO	-0.105914	0.0868523	0.208748	1	1	1		1	0.810127	1	0.886435	0.773869	PTGS1.e02.F1	PTGS1.e02.R1	CGCTGGTTCTGGGAGTTTGTCA	ACTGGTGGGTGAAGTGTTGTGC
ANXA6	single exon skipping	102	120	NO	NO	-0.0120908	0.0871932	0.208748	0.942056	0.95821	0.963281	0.946345	0.933504	0.946629	0.937559	0.941737	0.942482	refseq_ANXA6.F1	refseq_ANXA6.R1	GACCAGGCACGGGAAGAT	ATAGCTCCGGGTACACAGGAT
UEVLD.b	single exon skipping	132	198	NO	NO	-0.026025	0.0873822	0.208748	0.871171	0.863978	0.903255	0.884615	0.85567	0.891775	0.83958	0.837012	0.849612	UEVLD.e01.F1	UEVLD.e01.R1	GACCTAACTGTGGAAGAACTAAGGA	GGGAGCGAAAGGGTGAGAATCC
BIN1.b	single exon skipping	126	171	NO	YES	-0.0123498	0.0880479	0.208748	1	1	1	1	1	1	0.987427	0.975158	0.975666	refseq_BIN1.F7	refseq_BIN1.R7	AGCAACACCTTCACGGTCAA	CTCTGGCTCGTGGTTGACTC
MYL6	single exon skipping	241	286	NO	NO	-0.102779	0.0914934	0.208748	0.87037	0.896305	0.890977	0.87619	0.744718	0.636761	0.819079	0.781297	0.921554	refseq_MYL6.F2	refseq_MYL6.R2	GGCACCTATGAGGATTATGTCG	AAAGGCACGGACTCTGGG
TBC1D1	single exon skipping	150	270	NO	NO	-0.0146074	0.0921604	0.208748	1	1	1	1	0.973206	0.968	0.985757	1	1	TBC1D1.m2h03.F1	TBC1D1.m2h03.R1	GCTCCTCCACCTCGTCTTAACC	AGTCCCACCAGAATCACCAAGA
CAST.b	single exon skipping	102	141	NO	YES	-0.595042	0.0924075	0.208748	1	1	1	0	0.370572	0	0	0	0.404219	rs.CAST.F2	rs.CAST.R2	TCCACCTACATAGAGGAATTGGGT	GGCGTCTATAGCATCATCTGGC
SGCA.b	single exon skipping	145	300	NO	NO	0.105034	0.0941013	0.208748	0.60275	0.647194	0.61505	0.667678	0.863836	0.846868	0.671174	0.64745	0.661681	SGCA.e01.F2	SGCA.e01.R2	AGACCACGCTACACCCACTTG	CAATCTCCAGCACCAGCCTCTG
TPCN1	single exon skipping	123	177	NO	NO	-0.0138473	0.103169	0.224193	0.972222	0.95624	0.972527		0.959147	0.942553	0.953146	0.954738	0.956161	TPCN1.e04.F1	TPCN1.e04.R1	ACTTGGTGGTGGCAGTCAACG	ATCCGGAAGACAAGTACTCCACA
EVC	alternative 5-prime	239	302	NO	NO	0.321812	0.106194	0.226152	0.370968	0.5				1	0.629032	0.642857		EVC.e05.F1	EVC.e05.R1	GCGACTTGGTGTCTTTGACCTG	TTCGAGGGTATGGAGTGCCA
DTNA.b	single exon skipping	100	193	NO	YES	0.0685821	0.11526	0.240645	0.731786	0.785789	0.783582	0.812564	0.846785	0.947723	0.752735	0.806843	0.880976	refseq_DTNA.F4	refseq_DTNA.R1	CTCTCCTCCCAAGGACAGTG	CCGGTTTGAACTCTCAAGCA
SMAD5.b	single exon skipping	125	200	NO	NO	-0.344304	0.127644	0.261376			1	1	0.681818		0.877863	0.407407		SMAD5.e08.F1	SMAD5.e08.R1	AGCTGCTAATAAAGTTGCAGCG	GAGCCCAGGAGTTCAATCACGT
MORF4L2.c	single exon skipping	118	162	NO	NO	0.0510471	0.144433	0.290174	0.09839	0.171845	0.184685	0.223054	0.216274	0.181481	0.237519	0.244328	0.223101	MORF4L2.e10.F1	MORF4L2.e10.R1	GATTGTTGAGAGGATTACATGTAAAGTACC	AGTGATTTCCCAGATGAAATCTTATAGATCT
SLC24A2	single exon skipping	161	212	NO	NO	0.144605	0.156534	0.308662	0.601307	0.57971	0.466667	0.521739			0.708464	0.558824	0.793594	SLC24A2.e01.F2	SLC24A2.e01.R2	AAGCTCTGCCTCCCTCCACAA	TCTGCCTCTCGTTCTCATCCAC
PHKA2	single exon skipping	129	298	NO	NO	-0.045435	0.159772	0.309319	0.900917	0.9125	0.904575	1	0.924841	0.898907	0.891433	0.843575	0.861559	PHKA2.e04.F1	PHKA2.e04.R1	ACGTGGTGAAGCTGATGCGA	GCGACTTTATATGCAGCTTCTATGT
ABCB8	alternative 3-prime	162	205	NO	YES	-0.275805	0.164225	0.312262		1		1	0.233766	1	0.95	1	0.437209	ABCB8andACCN3.e05.F1	ABCB8andACCN3.e05.R1	GCCTCCCAGACAGTGCAAA	GACCAACGCAAAGCAATAAGCT
MTDH	single exon skipping	205	304	NO	NO	0.0586213	0.169617	0.316857	0.303922	0.333933	0.309901	0.204902	0.419417	0.319502	0.33913	0.381737	0.274143	MTDH.m2h02.F1	MTDH.m2h02.R1	CAGTGCAGGTGAGGAGAAGTGG	TGCTGGTGCATTCCAATCAGAG
MYO5A	single exon skipping	155	230	NO	NO	-0.0712775	0.193562	0.351803	0.475676	0.510511	0.559761	0.386266	0.433735	0.531707	0.35781	0.373926	0.361702	MYO5A.e01.F1	MYO5A.e01.R1	AAGGAGGAGAACAACCGACAGC	ACCGTCTTATCCTGTTTTTCAAGTTG
TPCN2.a	single exon skipping	132	182	NO	NO	-0.0734393	0.194932	0.351803	0.277273	0.257895	0.182796	0.319389	0.080292	0.328947	0.207127	0.186799	0.12633	TPCN2.e07.F1	TPCN2.e07.R1	TACCTGTCCTACCCCAGCAACG	AGGAAGCGGAACACGATGAGC
CDK5	single exon skipping	126	222	NO	NO	0.101971	0.203105	0.360445	0.649635	0.919308	0.903633	0.790816	1	0.921769	0.888489	0.915767	0.863071	CDK5.e01.F1	CDK5.e01.R1	CTGAAGAAGTATTTTGACAGTTGCAATG	AGCTGAGTAACAGCGGACGG
TCF7L2.b	single exon skipping	212	285	NO	YES	-0.130382	0.209865	0.366336	0.415493	0.333333	0.464427	0.713287	0.321543	0.379699	0.325942	0.308868	0.420213	TCF7L2.e04.F1	TCF7L2.e04.R1	CCTTGCCTTTCACTTCCTCCGA	GGGGTCGGGCTTCAGGGACA
CREM.e	alternative 3-prime	98	500	NO	NO	0.0414291	0.222671	0.379763	0.210373	0.213855	0.218427	0.19615	0.237179	0.15222	0.313993	0.25187	0.30039	refseq_CREM.F8	refseq_CREM.R6	CGGAAGTTTGCACAGTCCC	GTCGACATTCTTTGGCAGCT
ANK2.d	single exon skipping	229	322	NO	NO	-0.0524573	0.22469	0.379763	0.889169	0.918626	0.958175	0.909396	0.933735	0.957143	0.844231	0.833002	0.76381	ANK2.e04.F1	ANK2.e04.R1	GCAGAGGAGGAGAAGCTGTACC	TTTCTGGGGGTATTTCAGGCAT
DUSP12	exon skipping and alternative 3-prime or 5-prime	202	235	NO	NO	-0.091568	0.229974	0.38262	0.483245	0.348266	0.619048	0.512761	0.341463	0.280556	0.491228	0.419395	0.463668	DUSP12.e04.F1	DUSP12.e04.R1	GGGGTCGAGGATCTATGGCG	AGGGAAGTTGGTCAGTCTTCATG
PDLIM5.b	single exon skipping	100	118	NO	NO	-0.0152227	0.245013	0.40137	0.968182	0.973684	1	1	0.954268	1	0.96855	0.953778	0.974623	refseq_PDLIM5.F4	refseq_PDLIM5.R5	ACTTCTCAGGAGCTAGCAGAGG	CTGTATAGCGCTCCACAATGTG
APC.a	single exon skipping	199	352	NO	YES	-0.0622909	0.259877	0.407147	0.366167	0.383754	0.376171	0.536313	0.41683	0.422857	0.344282	0.276155	0.306428	APCandSRP19andZRSR1.e04.F1	APCandSRP19andZRSR1.e04.R1	CTGTACCACCCTCAGTTCTCGG	AGACGCTCTAATAAATCAATCTGTCCA
MEF2A.a	single exon skipping	196	400	NO	NO	0.0304504	0.261198	0.407147	0.928012	0.847395	0.900208	0.837553	0.898148	0.93314	0.88172	0.921725	0.908979	MEF2A.e04.F1	MEF2A.e04.R1	GCTGTGTACGATGCATTAGGGT	GTAATCGTCAGCATCAGGGCT
SORBS1.b	single exon skipping	189	285	NO	YES	0.0509483	0.263712	0.407147	0.832664	0.861949	0.84595	0.874663	0.931635	0.952772	0.750315	0.947791	0.941261	refseq_SORBS1.F6	refseq_SORBS1.R6	AGTTGCAGACGACTTGTCCTG	TACTGCTTGGGGTTTCCCTGTA
TRPV4.a	single exon skipping	165	345	NO	NO	0.0876599	0.266729	0.407147	0	0.0552764	0.154472			0	0.188811	0.24	0.201493	refseq_TRPV4.F2	refseq_TRPV4.R2	AAGTGTGCCCGCCTCTTC	GAACTTGCGCCACTTGTCC
NF1	single exon skipping	212	275	NO	YES	-0.065973	0.268798	0.407147	0.260935	0.240188	0.22365	0.425339	0.275862	0.223118	0.261456	0.209302	0.138037	rs.NF1.F1	rs.NF1.R1	TGCCATCATCAGTTCCTCCTCA	TCAAGCCCCTTTCGATTCTAGG
JPH4andAP1G2.a	single exon skipping	156	281	NO	NO	-0.132213	0.271482	0.407147	0.732877	0.804348	1			0.8625	0.79798	0.589862	0.603774	JPH4andAP1G2.e11.F1	JPH4andAP1G2.e11.R1	TGATCCAAAAGGAGTGTGCCC	TTGTACTGGCTGAATCCCCTG
SLC44A2	intron retention	125	382	NO	NO	0.0248744	0.283809	0.414513	0.0541977	0.0367751	0.014881	0.0947752	0.0577915	0.0382514	0.0964506	0.10788	0.0747849	SLC44A2.m2h04.F1	SLC44A2.m2h04.R1	CTGTTGAAGGGGAGTGCGGAG	GAGTTTCTTGAGGGTGGAAGACA
PDK1.a	single exon skipping	127	204	NO	YES	-0.0226498	0.284179	0.414513	0.924074	0.966427	0.980892	1	0.971014	0.948864	0.948605	0.948148	0.909361	PDK1.e07.F1	PDK1.e07.R1	TGGCTATGAAAATGCTAGGCGT	GGGTAAACACCTCTGTTGGCAT
SIRT2	single exon skipping	150	197	NO	NO	-0.0343441	0.321466	0.449759	0.518629	0.576923	0.617801	0.552593	0.563845	0.567282	0.58215	0.488731	0.458704	SIRT2.e25.F1	SIRT2.e25.R1	CCCAGGAATTTGAGGCTGCA	TGTCTGCTTCTCCACCAGCG
SORBS2.b	unknown	184	343	NO	NO	-0.250241	0.324025	0.449759	1	0.746032	0.35124		0.819672	0.42	0.419708	0.417722	0.167147	SORBS2.e04.F1	SORBS2.e04.R1	CCTCCAGACAGAAAAGTGGACA	GGCGTCCAAACTCCAGTTCT
TRPC1	single exon skipping	211	366	NO	NO	0.144544	0.326688	0.449759	0.662046	0.331126	0.197368	0.624603	0.60804	0.713333	0.453913	0.424821	0.791541	TRPC1.e01.F2	TRPC1.e01.R1	AAGGATGTGCGGGAGGTGAAG	TGCATGGGGCTTGGGTAGAGAT
GANCandCAPN3.a	single exon skipping	161	378	NO	NO	0.0354966	0.330019	0.449759	0.885287	0.861702	0.773952	0.794118	0.876289	0.784	0.89083	0.876812	0.893376	FOX.GANCandCAPN3.F1	FOX.GANCandCAPN3.R1	CACAACAGATGAAGACAGCACC	GGCTTAGATGAAGAGGCAAGGG
BMP4	alternative 5-prime	128	337	NO	NO	-0.112218	0.33009	0.449759	0.367188	0.409201	0.237668	0	0	0.251142	0.168571	0.208989	0.0777778	BMP4.u.f.4	BMP4.u.r.5	CGAGAAGGCAGAGGAGGAG	CAAACTTGCTGGAAAGGCTC
NEXN.c	single exon skipping	258	300	NO	NO	0.0136143	0.333687	0.449759	0.0550551	0.0939734	0.070521	0.0848126	0.0771028	0.0773109	0.0695306	0.101103	0.123477	NEXN.e03.F1	NEXN.e03.R1	GGAGGAACGAAAACGCAGAATT	GCTTCCTTGAGAGATGGTCGTT
HDAC3	single exon skipping	125	268	NO	NO	0.030367	0.344009	0.453849	0.850993	0.870855	0.943584	0.886105	0.931782	0.965649	0.952707	0.840433	0.900685	HDAC3.e07.F1	HDAC3.e07.R1	TGGACACCCTATGAAGCCCC	GCCTGTGTAACGCGAGCAGAA
FLNB	alternative 5-prime	125	158	NO	NO	-0.01208	0.345246	0.453849	0.919403	0.89199	0.940367	0.904844	0.8917	0.902022	0.891801	0.913534	0.911298	FLNB.e03.F1	FLNB.e03.R1	CCACAGATGGGGAAGTCACAGC	CCTGACAGCAAACGGAATGACC
LMCD1	single exon skipping	125	381	NO	NO	-0.0167609	0.356753	0.459683	0.953439	0.983724	1	0.970519	0.97026	1	0.967337	0.946146	0.917055	LMCD1.e02.F1	LMCD1.e02.R1	AGCTGCAGTCAGCAAGAGGTG	CTGTCACTGGCTGCTTCTCCTT
PCBD2andCATSPER3.b	single exon skipping	185	372	NO	NO	0.0405965	0.363475	0.459683	0	0.142857	0.08	0	0.0826087	0.0747664	0.181579	0.0770975	0.0655022	PCBD2andCATSPER3.e02.F1	PCBD2andCATSPER3.e02.R1	AGGAACGATGATGAATGTCGGG	GTGCAGATGGACACAAAGAAGATC
CLCN2.b	single exon skipping	125	230	NO	NO	-0.0630806	0.371208	0.459683		0.926667	1	0.913706	1	0.823529	1	0.906344	0.688679	CLCN2.e02.F1	CLCN2.e02.R1	AGTGACGCGGACCTGGAAGG	TCCTTTAGAGTAACGATTCCAATGAGT
PDLIM3	single exon skipping	137	325	NO	YES	0.00109696	0.373901	0.459683	0	0	0	0	0	0	0	0.00548482	0	PDLIM3.e01.F1	PDLIM3.e01.R1	GAGAAACTCACTTATGGTCTCCACA	GATCACGAAAGGTTTGGGCCG
MYLK.c	single exon skipping	208	361	NO	NO	-0.0159664	0.373901	0.459683	1	1	1	1	1	1	1	0.920168	1	refseq_MYLK.F3	refseq_MYLK.R3	TCATGTGTGTCAACAAGACGG	GTGCAGTCCAGGCGGTTT
ARHGEF11	single exon skipping	316	436	NO	YES	-0.0261712	0.376349	0.459683	0.475	0.535385	0.539095	0.58296	0.514218	0.483254	0.460348	0.550696	0.526178	refseq_ARHGEF11.F2	refseq_ARHGEF11.R2	CCGAATCACGTCAGTGATCC	AGGGTCTGACAGTACCGAGTTC
CHRND.b	alternative 5-prime	162	194	NO	NO	-0.0121984	0.379903	0.459683	0.95416	0.966165	0.976382	0.924028	0.939271	0.952618	0.929967	0.957282	0.935789	CHRND.e01.F2	CHRND.e01.R2	GGCTGAAGTGGAATGCTGAAGA	GCAGGAGGAGCGGAAGATGG
FLNC	single exon skipping	125	224	NO	YES	-0.00125892	0.391002	0.461287	0.00503567	0	0	0	0	0	0	0	0	FLNC.e01.F1	FLNC.e01.R1	CACATCCCCAACAGCCCCTTC	AGCTCCCCTTTCTGCACCGC
SMTN	multiple exon skipping	125	353	NO	YES	-0.0263157	0.391002	0.461287	0	0	0	0.105263	0	0	0	0	0	SMTN.e02.F1	SMTN.e02.R1	AGCACGGACTTTGAAGAGCGG	TTGGATGAGGAGGAAGAGGAGA
LEF1	single exon skipping	144	228	NO	NO	-0.237677	0.394225	0.461287		1	0.641791		0.838028		0.261682	0.421687	0.811475	LEF1.e03.F1	LEF1.e03.R1	CGGGTGGTGTTGGACAGATCA	TGTCAGTGTGGGGATGTTCCTG
FXR1.a	single exon skipping	126	207	NO	YES	-0.00392625	0.403635	0.467164	1	0.986949	1	1	1	1	0.988514	0.986825	0.988716	FXR1.e05.F1	FXR1.e05.R1	AGATGCTGTTCTGATGGATGGAA	CTTGGGAGGTTTCTTTGTCTGC
OBSL1.b	single exon skipping	126	402	NO	YES	-0.25	0.42265	0.479623	0.75	0	0		0	0	0	0	0	OBSL1.e21.F1	OBSL1.e21.R1	AGCCTCAGCTTCACCGTCCA	GGCATCTGGTGGGGAGACTT
MEF2A.b	unknown	135	159	NO	YES	0.0285417	0.423409	0.479623	0.930776	0.941618	0.966797	0.827059	0.94844	0.932555	0.940041	0.952528	0.951957	MEF2A.e07.F1	MEF2A.e07.R1	TACAAAGTCTCCCCCTCCACCA	TGAGAACTACTGATCCTCTGGGT
MORF4L2.a	alternative 3-prime	128	179	NO	NO	0.0253952	0.431244	0.483357	0.158416	0.214755	0.113846	0.165059	0.196117	0.109859	0.248985	0.193043	0.194067	MORF4L2.e01.F1	MORF4L2.e01.R1	AAGTACCAGGACAGTGCATGGC	ACAATCTTCCTTCTTTCCCTTCCA
CALD1	alternative 3-prime	173	387	NO	NO	-0.0244119	0.441888	0.490128		0.819328	0.897649	0.885662	0.829146	0.828125	0.82263	0.83816	0.897611	CALD1.e05.F1	CALD1.e05.R1	TGGATAAGGTCACTTCCCCCAC	AGATACTGCACACATTCCGCA
PALLD	single exon skipping	157	208	NO	NO	-0.025159	0.450156	0.494151	0.663022	0.701126	0.746209	0.616302	0.686532	0.621795	0.649165	0.643023	0.682014	PALLD.e03.F1	PALLD.e03.R1	GAGCCAGAAGAGGAAACAGCT	GTGCCATTCCATTTTCCACAGG
SORBS2.a	alternative 3-prime	204	273	NO	NO	0.0520031	0.478761	0.520189	0.508911	0.718354	0.720461	0.572581	0.788546	0.553719	0.679452	0.621005	0.767677	refseq_SORBS2.F1	refseq_SORBS2.R1	GGCGTGATTCTCAGTCACCA	GCATGACAATGCTGGAGTTG
DMWDandDMPK	single exon skipping	322	397	NO	NO	-0.0304718	0.492878	0.527129	0.613383	0.696809	0.752137	0.720149		0.7	0.608696	0.686747		DMWDandDMPK.e11.F1	DMWDandDMPK.e11.R1	TGGCAGTGGTGGGGAGAAGC	AGGCTGGGGGCATGGGGTTG
HCN3	single exon skipping	139	380	NO	NO	0.11017	0.5	0.527129		0.779661	1		1		1	1		HCN3.e01.F1	HCN3.e01.R1	CCACGAGTACTATGAGCACCGC	AGGTGTCAGCCCGAACACTG
ACHE	alternative 3-prime	136	400	NO	NO	-0.5	0.5	0.527129	1	1	1	1		1	0			ACHE.e02.F1	ACHE.e02.R1	TGCCTGTGGTAGATGGAGACTT	CGGTGTTCAAAGACGTAGGCGT
TPM3.b	single exon skipping	183	262	NO	YES	-0.0240025	0.50952	0.531899	1	0.958064	0.932039	1	0.966555	0.832432	0.958466	0.985163	1	TPM3.e12.F1	TPM3.e12.R1	GCTGAGAGATCGGTAGCCAAG	GTCAGTGGTGTGAGCAGTAAGC
HSPG2	single exon skipping	213	264	NO	NO	-0.00909008	0.522902	0.54057	0.0156775	0.0245098	0	0.0582278	0.0142248	0.008	0.014574	0.011208	0.0295617	HSPG2.e08.F1	HSPG2.e08.R1	TGGCTGGGTTTTTGTGGAGCT	CACTCATTGTAGCTGTGGCAGG
ASPH	single exon skipping	178	223	NO	NO	-0.0273532	0.541856	0.554778	0.138158	0.198582	0.188406	0.258953	0.0936768	0.285024	0.125352	0.208092	0.131213	refseq_ASPH.F1	refseq_ASPH.R1	TATGGTGATTGCATTGCTGG	TTTTCTCTTGGCTACCCCACT
AKR1A1.a	single exon skipping	146	346	NO	NO	0.0392874	0.560537	0.568439	0.854419	0.803406	0.924565	0.666667	0.919308	0.917241	0.749367	0.842246	0.829596	AKR1A1.e04.F1	AKR1A1.e04.R1	ACTGGTGGCTAAGGGGCTGG	ACTTTTGGGGATGCAGATCACT
MUSK.a	single exon skipping	224	254	NO	NO	-0.114051	0.575306	0.577912	0.0963303	0.0992064	0.830409	0.243986	0.390558		0.163507	0.181538	0.078125	MUSK.e01.F2	MUSK.e01.R2	TCTTGAATCTGGGAGCTTGAGG	TGATGGTGGGGACAGGAATGC
COL4A3BP.b	single exon skipping	195	273	NO	YES	0.0152688	0.582045	0.579217	0.721793	0.809807	0.811367	0.803621	0.805825	0.813268	0.745338	0.818075	0.827073	refseq_COL4A3BP.F1	refseq_COL4A3BP.R1	GTGGGGACACATAGATTTGTCC	GCCTTTAACTGCATGGGTAGC
MBNL1.b	single exon skipping	153	189	NO	YES	0.0178017	0.590652	0.582339	0.156178	0.157348	0.161852	0.250792	0.15402	0.142207	0.246663	0.219822	0.234009	refseq_MBNL1.F2	refseq_MBNL1.R2	CCATTACCAAAGAGGCCTGC	CGTAGCACCGTGCACCAT
PFKM	single exon skipping	189	285	NO	YES	-0.0605277	0.612267	0.593965	0.324464	0.305439	0.141304	0.442623	0.46696	0	0.159136	0.468165	0.120388	PFKM.e02.F1	PFKM.e02.R1	TGCTCATACCAAAGCCACCACC	GGGCATCTCCACCAGAGGTTAA
ANK2.b	unknown	149	332	NO	NO	-0.0291839	0.621459	0.593965	0.657643	0.590807	0.490315	0.430328	0.52862	0.569794	0.524138	0.493542	0.449353	ANK2.e02.F1	ANK2.e02.R1	AGAGATTATGGTGCAGGGAATGC	AGTGGACTTTCATGTGGCTACC
AKR1A1.b	alternative 5-prime	153	379	NO	NO	0.057674	0.621743	0.593965	0.709091	0.77907	1		1	1	0.94086	0.666667	0.827778	AKR1A1.e11.F1	AKR1A1.e11.R1	CGGAGTGAGTGACCAAGTTCC	CTAGCACTTCACATTTCTGGCTC
SCN9A	unknown	184	217	NO	YES	-0.0357579	0.624756	0.593965	0.191214	0.137993	0		0	0	0.0756579	0.185596	0.108635	SCN9A.e02.F1	SCN9A.e02.R1	GTGAACGGGAAAATGCACAGT	TGAGGTTGGGATCATTCAGCAT
SLC2A8.c	alternative 3-prime	151	229	NO	NO	-0.0145385	0.652821	0.615155	1	0.929712	0.949904	0.860082	0.931319	0.904891	0.922306	0.926148	0.917266	SLC2A8.e04.F1	SLC2A8.e04.R1	CATGTGCTTCATGCCCGAGACC	GGCGTTGACCCCCGACAGCT
PTCD2.a	single exon skipping	139	269	NO	NO	-0.0271676	0.659447	0.615947	0.767705	0.606145	0.648876	0.834821	0.706422	0.766667	0.650847	0.659341	0.652819	PTCD2.e02.F1	PTCD2.e02.R1	TGTTGCATGTAATCTTTCTGGCAC	TCATGAGCTCCACTGCAGATTC
ANO10	single exon skipping	199	397	NO	YES	0.0305541	0.675822	0.625753	0.469231	0.672199	0.56682	0.503401	0.641509	0.378947	0.58216	0.690476	0.624242	ANO10.e02.F1	ANO10.e02.R1	TTGGTGGTCATAGAACTTGCTCA	TTGCCTGAGGGTAACCAGGGAT
CAST.c	single exon skipping	101	167	NO	NO	0.0149748	0.681836	0.625879	0.101877	0.0786268	0.0751678	0.209091	0.15641	0.159091	0.132249	0.0938434	0.114234	rs.CAST.F3	rs.CAST.R3	GTGTCAGCTTCCTCTGGTGCAA	TTGGTTGACTGTGACTTCTTCTCA
DYSF.a	single exon skipping	168	210	NO	NO	0.00642505	0.71473	0.650466	1	1	1	0.937355	0.982262	0.982005	0.989552	1	1	DYSF.e01.F1	DYSF.e01.R1	CCGCCTGACTCACAATGACATC	TCTGGGAAGCCTGTGAACTCTC
GANCandCAPN3.b	alternative 3-prime	154	352	NO	NO	0.00546675	0.732699	0.656345	0.0231959	0.0241379	0.0193237	0.0559211	0	0.0376344	0.0265655	0.0793201	0.037037	GANCandCAPN3.e08.F1	GANCandCAPN3.e08.R1	ACTGGATGTCAGAGAGTGGCAT	TGCTTTCAACTTCTTTCCTTTTCTCA
MTMR3	single exon skipping	181	292	NO	NO	0.0137726	0.733518	0.656345	0.481912	0.454034	0.407452	0.559758	0.454283	0.472759	0.568291	0.452974	0.499501	MTMR3.m2h04.F1	MTMR3.m2h04.R1	ACACAGACACGATCCAACAGCG	TGGTCAGGAAGCCAACGGGT
CHRNA1	single exon skipping	116	191	NO	NO	-0.00697475	0.752698	0.664655	0.232908	0.239819	0.202716	0.281896	0.252654	0.205279	0.272048	0.201849	0.22997	refseq_CHRNA1.F1	refseq_CHRNA1.R1	ATCGTGACAACCAATGTGCG	CGCCAGATCTTTTCTGAAGG
CACNA1C.a	single exon skipping	129	189	NO	NO	-0.0103482	0.760162	0.664655	0	0.111486	0.0287206	0	0	0	0.0963855	0.0271318	0	CACNA1C.e04.F1	CACNA1C.e04.R1	TGTTTTTACCACCATTTTCACCATTGA	AGGGACACGCTGACCACCAG
PCM1	single exon skipping	154	319	NO	NO	-0.0093176	0.772489	0.664655	0.23506	0.22093	0.153846	0.120544	0.197101	0.153527	0.212185	0.160338	0.143236	PCM1.m2h.F1	PCM1.m2h.R1	TCAAGACAAGAAAAGCGTCTGC	TCTCGCAAAGCTTCAAACATGG
TACC2	single exon skipping	179	269	NO	YES	-0.00223085	0.773872	0.664655	0.983704	0.978561	1	1	1	1	0.984807	0.975753	0.981117	TACC2.m2h02.F1	TACC2.m2h02.R1	TAGCTCACCCCGTCTCTCTCTG	TGCAGGTTTCTCCACCTCAGC
LAMA5.a	alternative 3-prime	129	253	NO	NO	0.046198	0.774015	0.664655	0.741722	0.820225	0.66				0.828283	0.532258	1	LAMA5.e14.F1	LAMA5.e14.R1	CATGCTGCCCCCACACCTCA	GAGCCGAGTCCCGAGGCC
MEF2D	single exon skipping	252	273	NO	YES	0.106817	0.781071	0.665348	0.981187	0	0	0.951482	0.985185	0	0.978326	0.986409	0	MEF2D.e01.F2	MEF2D.e01.R2	TGGCAACAGCCTAAACAAGGTC	GGCATGGAAGAGAAGGGGAGG
SLMAP	single exon skipping	125	248	NO	YES	0.00268378	0.800558	0.676535	0	0.025641	0	0.0345489	0	0.0191939	0.0268528	0.0189076	0.023702	SLMAP.e01.F1	SLMAP.e01.R1	TGGATGAGCAAGACCTAAATGAGC	TTGAAGAACCTGTATTTGTTTAGTGGATT
CHRNG	unknown	133	289	NO	YES	0.0150005	0.840697	0.704147	0.869403	0.924171	0.9	0.653465	0.960613	0.898833	0.816038	0.796451	0.786866	CHRNG.e01.F1	CHRNG.e01.R1	AGTGGTGCGACTATCGCCTG	TCATTGGTGCTGTAAGTCTGGG
SMAD5.a	single exon skipping	206	281	NO	NO	0.0323153	0.846457	0.704147	0.318681	0.820513	0.846354	0.815534	1	0.6	0.842975	0.77551	0.444444	SMAD5.e02.F1	SMAD5.e02.R1	CGGTTCTGGTGGTGATGGCA	TCGGAGACCTTCCTGTAACTCA
ANK2.a	unknown	301	393	NO	NO	0.00328735	0.857269	0.705567	0.869565	0.858896	0.870293	0.879195	0.91198	0.896714	0.840304	0.825986	0.888889	ANK2.e01.F1	ANK2.e01.R1	ACTGTGGTACTTGGAGAGAGGA	TTTCTGGTGTGAGAACTGGGCA
TGFB2	single exon skipping	172	256	NO	YES	-0.00408022	0.86548	0.705567	0.178218	0.122581	0.0913807	0.131915	0.132637	0.0795053	0.166337	0.114071	0.142167	TGFB2.e01.F1	TGFB2.e01.R1	CGCCCTTCTTCCCCTCCGAAA	ATCCGTTGTTCAGGCACTCTGG
HDAC10	single exon skipping	196	281	NO	NO	-0.0189523	0.870157	0.705567	0.211538	0.105431	0	0.344828			0.280255	0	0.159236	MAPK12andHDAC10.e38.F1	MAPK12andHDAC10.e38.R1	TCTGCCCCGCACCCTCTGTC	TCTCCGAACAGCCACATCCAG
FKTN	single exon skipping	173	265	NO	NO	-0.0209013	0.878715	0.705567	0.174216	0.0538688	0.0277443	0.551829	0.16341	0.328767	0.20663	0.101639	0.10462	rs.FKTN.F1	rs.FKTN.R1	AAGCGGAGCGGCTGCAG	AACTTGTCAGCGTTAAAAGGGC
JPH4andAP1G2.b	alternative 3-prime	127	189	NO	NO	0.00576018	0.885661	0.705567	0.0957096	0.142132	0.162471	0.142857	0.0666667	0.0483092	0.194991	0.224956	0.17284	JPH4andAP1G2.e14.F1	JPH4andAP1G2.e14.R1	TCGCTTCCTACTCAACAGTGAC	TTCCCGTAGACATTCCACCACA
ITPR1.a	alternative 5-prime	125	152	NO	NO	0.00708115	0.887922	0.705567	0.173684	0.14094	0	0.198473	0.105263	0.131783	0.135593	0.11165	0.192488	ITPR1.e02.F1	ITPR1.e02.R1	TTAGCAAGATGGCGAAAGGAGA	CATGGGAGTCATGGGCAAAAAG
N-PAC	single exon skipping	148	391	NO	NO	0.0189255	0.906287	0.714826	0.125874	0.666667	0.762803	0.690722	0.641631	0.497706	0.599747	0.579025	0.584101	N-PAC.e04.F1	N-PAC.e04.R1	AGCCATATCATGCTCATAAAGAGGA	CCCTTCACGGTACTAGACTCCG
ACTN1.b	single exon skipping	166	349	NO	YES	0.0013016	0.921372	0.717906	1	0.969741	0.969659	1	1	1	0.953846	1	0.976912	ACTN1.e07.F1	ACTN1.e07.R1	CTGCACCCTTCAACAACTGGAT	TGCTTGCGTAGCCTCTCATTGT
NEXN.b	single exon skipping	139	361	NO	NO	-0.0117046	0.92641	0.717906	0.885993	0.86087	0.879271	0.413011	0.807362	0.726577	0.771619	0.717904	0.716946	NEXN.e01.F2	NEXN.e01.R2	CGAACAGAGGAGGAACGGAAGC	TCACTTTGTGAGTAAATGGAGCCT
GABRA2.b	single exon skipping	181	361	NO	YES	0.009217	0.938562	0.717906		0.706019	0.846473	0.874214	0.84252	1	0.423529	0.922705	0.901841	GABRA2.e17.F1	GABRA2.e17.R1	AAAGAGGATGGGCTTGGGATGG	TTCTTGTTGGGTTCTGGCGTGG
TCF7L2.a	single exon skipping	119	170	NO	YES	-0.00462035	0.943493	0.717906	0.234426	0.196944	0.150416	0.416045	0.183178	0.227207	0.2646	0.281202	0.268	TCF7L2.e03.F2	TCF7L2.e03.R2	GAAAGAAGAAGAAGAGGAAAAGGGAC	GCAAGGGCCGCACCAGTTATT
KCNH1	alternative 5-prime	290	371	NO	NO	0.012315	0.943902	0.717906	0	0.0952381	0.199501	0.203947			0.273973	0		refseq_KCNH1.F1	refseq_KCNH1.R1	AGACGTGGTTTGTGATTGACC	GTTGTTGCGGATTGTCTTGG
SLC37A4	single exon skipping	200	266	NO	NO	0.0010234	0.958704	0.719399	0.97191	0.953431	1	0.918367	0.981982	0.975855	0.957529	0.945	0.949386	SLC37A4.e06.F1	SLC37A4.e06.R1	TGTTGCTGTTCATGATGGCTGG	CACAATGGCGTGGGAGGTGC
ITPR1.b	single exon skipping	201	246	NO	YES	-0.0040867	0.959377	0.719399	0.65236	0.75226	0.489437	0.506173	0.550775	0.588679	0.764768	0.572312	0.50332	rs.ITPR1.F1	rs.ITPR1.R1	CGGAGCAGGGTATTGGAACAGC	CGCAGAGTGGTGGGATCTAGC
TAZ.b	single exon skipping	128	170	NO	NO	0.00300675	0.970486	0.721092	0.944694	0.828283	0.853859	0.602837	0.865482	0.77635	0.857143	0.758105	0.795045	refseq_TAZ.F3	refseq_TAZ.R3	GGGACTGGGTGCATATCTTC	GAAGTAGGGCGGACTGTTAGG
MDH2	single exon skipping	176	345	NO	NO	-0.00024785	0.979926	0.721092	0.962529	0.967562	0.986509	0.973765	0.984252	0.98289	0.98713	0.960692	0.946753	MDH2.e01.F1	MDH2.e01.R1	GTCACTTCCCCGTCACCAGC	ACCACATCACAACCTTTCAGGC
ENO3.a	multiple exon skipping	129	258	NO	NO	0.0001332	0.981952	0.721092	1	1	1	0.98082	1	0.990089	1	1	0.986602	ENO3.e02.F1	ENO3.e02.R1	GGGCTTCCACGGGTATCTATGA	CTGCTCCCGCCTTACACACG
CACNA1C.d	single exon skipping	117	201	NO	YES	0.233766			0						0.233766			CACNA1C.e11.F1	CACNA1C.e11.R1	GGTTACTTTAGTGATCCCTGGAATGT	CATAGAGGGAGAGCATTGGGTATG
CACNA1D	single exon skipping	115	175	NO	NO	-0.728758				1	1				0.271242			CACNA1D.e01.F1	CACNA1D.e01.R1	CTAGCATGCCCACCAGCGAG	CTGAGTTTGGATTTTGAGATGGCTT
KCNK2.b	single exon skipping	125	436	NO	NO	0.157413				0.22807					0.397906	0.418919	0.339623	KCNK2.e02.F1	KCNK2.e02.R1	ATCACCAAATGATGAACCCACGA	GAACTTCCCAAATCCCAGTGACT
MOV10L1.d	single exon skipping	168	268	NO	NO	0.008088				0.4625					0.470588			MOV10L1.e10.F1	MOV10L1.e10.R1	GACATCTGGAAAGCCTCACGC	CCAAAAAGGACACGTTCAGCCC
NEB.a	single exon skipping		272	NO	NO	0			1	1	1	1	1	1	1	1	1	NEB.e14.F1	NEB.e14.R1	CCCATGCTGGACTTTGAAACAC	GTGGCATTCTTTGCTCTTAGCAT
NEBL	multiple exon skipping	131		NO	NO	0			0	0	0	0	0	0	0	0	0	refseq_NEBL.F1	refseq_NEBL.R1	GTCAGCGATGCTGCCTATAAAG	TGCATGTAGCCATAGCCTTG
PHKB	single exon skipping	113		NO	NO	0			0	0	0	0	0	0	0	0	0	refseq_PHKB.F1	refseq_PHKB.R1	AAGGTCTTGGAGCGAAGAGC	TGGTCCAACTTATCCCAGAGAG
PPP1CB	multiple exon skipping		405	NO	NO	0			1	1	1	1	1	1	1	1	1	refseq_PPP1CB.F2	refseq_PPP1CB.R2	CAGATTCGGAGAATTATGAGACC	AGGTGGAGTGACAGGACGTC
RYR1.b	single exon skipping		188	NO	NO	0			1	1	1	1	1	1	1	1	1	RYR1.e02.F1	RYR1.e02.R1	CCAGTACTTCACCAACCACTGC	TGTGAAGACAGTTGACCACAGC
RYR2	single exon skipping	125	149	NO	NO	0.166667					0				0.166667			RYR2.e02.F1	RYR2.e02.R1	CGATGGTGAAGAGGAAGTGAAGA	TGGCACTGATTGTCTGTAGCAC
SLC26A7.a	single exon skipping		324	NO	YES	0				1	1				1	1		SLC26A7.e01.F1	SLC26A7.e01.R1	TGAAAACATCAAGTCTGTGCGAC	TGAGCAAGAGCCAGTGAGGC
SORBS1.e	single exon skipping		194	NO	NO	0			1	1	1	1	1	1	1	1	1	SORBS1.e13.F1	SORBS1.e13.R1	TCTTTTCGGAATTGGAGTTTGGGA	TGGCACGTTTGCACTGGGTG
TTN.b	unknown		283	NO	YES	0			1	1	1	1	1	1	1	1	1	TTN.e06.F1	TTN.e06.R1	AAGAAAGTTCCTGAAAAACCTCAGG	TCCTTTCCCTTTTTGTAACAGTAGGT
ZMIZ2	single exon skipping	207	285	NO	NO	0.0421995			0.103219	0.139712	0.0753769	0.165574		0.16317				ZMIZ2.m2h03.F1	ZMIZ2.m2h03.R1	AGCAGTATCTGCAAGGAGGC	GCAGTGGGGAACTGGGATAGC
CACNA1C.c	single exon skipping			#DIV/0!	NO	#DIV/0!												CACNA1C.e08.F1	CACNA1C.e08.R1	TGACACGATCTTCACCAACCTG	AGACATAGTCTGCATTGCCTAGG
CACNA1H	alternative 3-prime	323	356	#DIV/0!	NO	#DIV/0!				0.285714		0.477612						CACNA1H.e01.F2	CACNA1H.e01.R2	CTGGAGGAGAGCAACAAGGAGG	ATCTGGAGGGAGGCACAGGAC
CHRNA5	alternative 5-prime			#DIV/0!	NO	#DIV/0!												CHRNA5.e03.F1	CHRNA5.e03.R1	GCAGATGGACGTTTTGAAGGGA	TGGGAGGCTTCACTTATTTGCA
PSEN2	single exon skipping		309	#DIV/0!	NO	#DIV/0!											1	PSEN2.e02.F1	PSEN2.e02.R1	CCAGCTGCGTAAACTCCGCT	CAGGCTAAATGAATGATGCTCCC

## Sheet: MBNL1 RBFOX1 Knockdown
Gene name	Tissue hit	Cell hit	∆PSI MBNL1 KD - control HFN	MBNL-HFN Hit?	∆PSI RBFOX1 KD - control HFN	RBFOX-HFN hit?	∆PSI MBNL1 KD - control Fibroblast	MBNL-Fibroblast Hit?	∆PSI RBFOX1 KD - control Fibroblast	RBFOX1 - Fibros Hit?	PSI HFN	PSI HFN CTL-	PSI HFN siMBNL1	PSI HFN siRBFOX1	PSI Fibroblast	PSI Fibroblast siRBFOX1	PSI Fibroblast siMBNL1	PSI Fibroblast siMBNL1	RBFOX binding WCGAUG ss pos	UGC repeat count (periods x-occurences)	UGC repeats ss pos
A2BP1	YES		0	NO	0	NO	0	NO	0	NO	1	1	1	1					-34;-8;1	1 x7	-121;-34;-8;-4;1;45;72
ABCB8		YES	0.060494	YES	0.038317	NO	0.017068	NO	0.038636	NO	0.668942	0.624785	0.685279	0.663102	0.749599	0.788235	0.766667	0.772382	#N/A	1 x2	-135;-30
ACHE			-0.28026	YES	0.159252	YES	0	NO	0	NO	0.728972	0.560748	0.280488	0.72					#N/A	1 x2	-150;-40
ACTN1.b		YES	0.004535	NO	0.002035	NO	0.009647	NO	0.006048	NO	0.961603	0.962014	0.966549	0.964049	0.963932	0.96998	0.973579	0.976657	#N/A	1 x3	-145;-106;-26
AKR1A1.a			-0.010952	NO	0.006705	NO	0.02282	NO	-0.055001	YES	0.694444	0.707581	0.696629	0.714286	0.843137	0.788136	0.865957	0.809524	-69	1 x3	-142;-69;90
AKR1A1.b			0.06689	YES	0.029219	NO	0.031889	NO	0.041907	NO	0.900277	0.93311	1	0.962329	0.90535	0.947257	0.937239	0.95207	#N/A	2 x1	12;15
AKR1A1.c	YES		0.004927	NO	0.023717	NO	-0.016601	NO	-0.003055	NO	0.138743	0.11811	0.123037	0.141827	0.160099	0.157044	0.143498	0.143885	#N/A	1 x5	-145;-114;-106;-6;21
ANK2.a			0	NO	0	NO	0	NO	0	NO	0	0	0	0	0	0	0	0	9	1 x4	-134;21;26;110
ANK2.b			0	NO	0	NO	0	NO	0	NO									#N/A	1 x5	-135;-125;45;50;110
ANK2.c	YES	YES	0.0037579	NO	-0.0135011	NO	0	NO	0	NO	0.0297723	0.0272232	0.0309811	0.0137221			0	0	#N/A	1 x8	-149;-24;-4;9;34;68;79;89
ANK2.d			-0.000857	NO	0.015731	NO	-0.010248	NO	-0.569417	YES	0.256604	0.229167	0.22831	0.244898	0.6121	0.0426829	0.601852	0.0589888	-38	1 x5	-19;-11;19;101;148
ANO10		YES	-0.005887	NO	0.006652	NO	-0.013127	NO	-0.000495	NO	0.89781	0.902439	0.896552	0.909091	0.910448	0.909953	0.897321	0.909953	#N/A	2 x1; 1 x3	-116;-21;121;139;142
ANXA6			0.00657	NO	-0.000986	NO	0.023441	NO	0.018772	NO	0.897837	0.903266	0.909836	0.90228	0.861073	0.879845	0.884514	0.911765	#N/A	1 x6	-88;-41;-8;98;103;133
APC.a		YES	0.020941	NO	0.008289	NO	0.936819	YES	0	NO	0.910224	0.925754	0.946695	0.934043			0.936819	0.938967	#N/A	1 x1	128
ARHGEF11		YES	-0.004693	NO	-0.044216	NO	0.293948	YES	0	NO	0.390681	0.436066	0.431373	0.39185			0.293948	0.315476	#N/A	1 x5	-144;-90;-40;35;94
ASPH			0	NO	0	NO	0	NO	0	NO			0	0					-8	1 x4	-115;-8;-4;15
ATP2A1.b			-0.039127	NO	0.039978	NO	0.415225	YES	0	NO	0.698006	0.40613	0.367003	0.446108			0.415225	0.402778	#N/A	4 x1; 1 x13	-121;-115;-84;-49;-38;-24;15;30;35;41;66;91;116;122;125;128;131
BIN1.b		YES	0	NO	0	NO	-0.0227451	NO	-0.0227451	NO	0	0	0	0	0.0227451	0	0	0	56	2 x2; 1 x10	-142;-111;-53;14;17;56;60;67;74;84;112;117;120;140
BMP4			0.160709	YES	0.188425	YES	-0.012534	NO	0.009714	NO	0.581395	0.406667	0.567376	0.595092	0.250509	0.260223	0.237975	0.23057	#N/A	1 x2	123;138
CACNA1C.a			-1	YES	-0.333333	YES	0	NO	0	NO	1	1		0.666667	0	0	0	0	#N/A	1 x6	-64;-13;4;18;49;135
CACNA1C.c			0	NO	0	NO	-0.051327	YES	-0.121384	YES					0.254717	0.133333	0.20339	0.256506	#N/A	1 x7	-134;-120;-52;-4;20;40;57
CACNA1C.d		YES	0	NO	0	NO	-0.0078845	NO	0.0152696	NO					0.0526316	0.0679012	0.0447471	0.0586854	#N/A	1 x6	-16;-11;-4;32;36;52
CACNA1D			0	NO	0	NO	0.413793	YES	0.673077	YES						0.673077	0.413793	0.263636	#N/A	1 x8	-137;-119;-68;-14;41;72;86;109
CACNA1H			0	NO	0	NO	0	NO	0	NO									#N/A	1 x2	-27;-7
CALD1			0.038778	NO	0.03039	NO	-0.016809	NO	-0.013623	NO	0.771429	0.740443	0.779221	0.770833	0.713467	0.699844	0.696658	0.701657	#N/A	1 x4	-150;-112;-69;-57
CAMK2G.a	YES	YES	-0.01496	NO	0.103546	YES	0.019555	NO	-0.022934	NO	0.221574	0.188679	0.173719	0.292225	0.220524	0.19759	0.240079	0.2675	#N/A	1 x6	39;46;71;125;134;146
CAST.b		YES	0	NO	0	NO	1	YES	0	NO	1	1	1	1			1	1	#N/A	1 x1	-58
CAST.c			-0.0004347	NO	-0.0017242	NO	-0.057462	YES	-0.166215	YES	0.0287206	0.0307377	0.030303	0.0290135	0.227496	0.0612813	0.170034	0.037234	58	1 x6	-122;-109;-13;64;74;134
CDK5			-0.01457	NO	0.019175	NO	0.003797	NO	0.004293	NO	0.913313	0.912052	0.897482	0.931227	0.938195	0.942488	0.941992	0.956117	-44	1 x3	-114;-57;-44
CHRNA1			-0.017964	NO	-4e-05	NO	0	NO	0	NO	0.254274	0.250522	0.232558	0.250482				0.685185	#N/A	1 x6	-141;-114;-56;-52;92;103
CHRNA5			0.200203	YES	-0.138715	YES	0.23416	YES	0.113	YES	0.714286	0.674797	0.875	0.536082	0.575	0.688	0.80916	0.669291	#N/A	1 x2	38;145
CHRND.a			0	NO	0	NO	0	NO	0	NO	0.62								#N/A	2 x1; 1 x4	-98;-95;-18;-11;1;85
CHRND.b			0	NO	0	NO	0	NO	0	NO	1	1	1	1					#N/A	1 x2	38;62
CHRNG		YES	0.468421	YES	0.468421	YES	0	NO	0	NO	0.598253	0.531579	1	1					#N/A	1 x3	-8;33;139
CLCC1.c	YES	YES	0.001068	NO	-0.002535	NO	0.061657	YES	0.061657	YES	0.893039	0.903017	0.904085	0.900482	0.938343	1	1	1	#N/A	1 x2	-138;-104
CLCN2.b			0.164706	YES	0.066547	YES	0.049875	NO	0.049875	NO	0.926421	0.835294	1	0.901841	0.950125	1	1	0.949405	#N/A	1 x2	123;147
CLCN6.c			0.027882	NO	0.011689	NO	-0.026638	NO	-0.007559	NO	0.941092	0.928	0.955882	0.939689	0.93368	0.926121	0.907042	0.785912	#N/A	#N/A	#N/A
COL4A3BP.b		YES	0.02214	NO	0.027479	NO	-0.035635	NO	-0.0383	NO	0.223338	0.193634	0.215774	0.221113	0.194514	0.156214	0.158879	0.125444	#N/A	2 x1; 1 x7	-146;-129;-126;-121;-105;-56;-46;39;54
CREM.e			-0.009131	NO	-0.028026	NO	-0.04455	NO	-0.026628	NO	0.456706	0.390244	0.381113	0.362218	0.552342	0.525714	0.507792	0.518667	#N/A	1 x4	-145;-67;-18;-8
CSDA	YES		0.069068	YES	0.033199	NO	0.0981468	YES	-0.058134	YES	0.30303	0.301402	0.37047	0.334601	0.0874882	0.0293542	0.185635	0.132116	#N/A	1 x9	-136;-103;-41;-10;7;54;88;100;117
DMD.a	YES	YES	-0.263193	YES	-0.024069	NO	-0.188539	YES	-0.025366	NO	0.524752	0.521505	0.258312	0.497436	0.218137	0.192771	0.0295983	0	-56	1 x5	-56;-26;47;86;149
DMWDandDMPK			0.081616	YES	-0.022416	NO	0.0128102	NO	0.0080245	NO	0.208494	0.239437	0.321053	0.217021	0.062069	0.0700935	0.0748792	0.1	#N/A	1 x2	138;148
DTNA.a	YES		0	NO	0	NO	0.015389	NO	0.534784	YES					0.252101	0.786885	0.26749	0.786047	-90	1 x4	-90;-54;63;125
DTNA.b		YES	0	NO	0	NO	0	NO	0	NO									#N/A	1 x6	-109;-93;-12;5;17;92
DUSP12			0.01637	NO	0.004607	NO	-0.008266	NO	-0.000614	NO	0.135185	0.148936	0.165306	0.153543	0.254582	0.253968	0.246316	0.289086	#N/A	#N/A	#N/A
DYSF.a			0.107688	YES	0.031345	NO	0.194389	YES	-0.182857	YES	0.319728	0.311284	0.418972	0.342629	0.182857	0	0.377246	0.0875	#N/A	1 x7	-94;-90;-38;6;68;93;147
ENO3.a			0	NO	-0.0625	YES	0	NO	0	NO	1	1	1	0.9375	1	1	1	1	#N/A	#N/A	#N/A
ENO3.b			-0.084005	YES	-0.010686	NO	0.129127	YES	0.239125	YES	0.210526	0.228659	0.144654	0.217973	0.218391	0.457516	0.347518	0.26087	3	1 x2	40;67
EVC			-0.153333	YES	-0.053025	YES	-0.062452	YES	-0.065864	YES	0.690852	0.760606	0.607273	0.707581	0.51005	0.444186	0.447598	0.453125	#N/A	1 x5	35;95;111;115;127
FKTN			-0.012963	NO	0.015229	NO	0.234624	YES	0	NO	0.141544	0.146296	0.133333	0.161525			0.234624	0.275862	#N/A	1 x3	-72;8;17
FLNB			0.012755	NO	0.009793	NO	-0.010809	NO	0.047319	NO	0.921751	0.918103	0.930858	0.927896	0.922535	0.969854	0.911726	0.962704	#N/A	1 x5	63;70;82;116;150
FLNC		YES	0.002509	NO	0.028755	NO	-0.014773	NO	0.015748	NO	0.841897	0.842003	0.844512	0.870758	0.984252	1	0.969479	0.968263	#N/A	1 x8	-124;-119;-35;-23;-15;-10;4;69
FXR1.a		YES	-0.0036009	NO	-0.026298	NO	0	NO	0	NO	0.0819672	0.0868307	0.0832298	0.0605327	0	0	0	0	37	1 x5	-10;60;98;117;122
GABRA2.b		YES	0	NO	0	NO	0	NO	0	NO	1	1	1	1	1	1	1	1	#N/A	1 x1	-123
GANCandCAPN3.a			-0.073008	YES	-0.05333	YES	0.009097	NO	-0.062117	YES	0.793774	0.847656	0.774648	0.794326	0.645591	0.583474	0.654688	0.573718	32	1 x7	-89;-70;-9;32;36;59;95
GANCandCAPN3.b			-0.0235294	NO	-0.0235294	NO	0.073953	YES	0.006024	NO	0.027972	0.0235294	0	0	0.437158	0.443182	0.511111	0.585209	#N/A	1 x5	-132;-61;-40;-14;-9
HCN3			-0.028885	NO	0.048235	NO	0.101887	YES	0.101887	YES	1	0.89697	0.868085	0.945205	0.898113	1	1	0.939516	#N/A	1 x5	-120;-26;56;77;90
HDAC10			0.053913	YES	0.039661	NO	-0.197222	YES	0.001238	NO	0.739645	0.678571	0.732484	0.718232	0.875	0.876238	0.677778	0.638889	#N/A	1 x7	-54;-45;27;58;98;123;130
HDAC3			0.045429	NO	0.030846	NO	-0.006255	NO	-0.018899	NO	0.86855	0.847775	0.893204	0.878621	0.95428	0.935381	0.948025	0.929642	#N/A	1 x4	-108;-31;39;105
HIF1A			0.001614	NO	0.001581	NO	-0.006799	NO	-0.000981	NO	0.923741	0.929978	0.931592	0.931559	0.922741	0.92176	0.915942	0.920937	#N/A	1 x1	-98
HSPG2			-0.041746	NO	-0.047509	NO	0.0168795	NO	-0.0264151	NO	0.353576	0.343284	0.301538	0.295775	0.0264151	0	0.0432946	0	#N/A	1 x4	-135;-59;69;123
ILK.a			-0.078602	YES	-0.077612	YES	-0.095959	YES	0.000194	NO	0.174603	0.248908	0.170306	0.171296	0.289062	0.289256	0.193103	0.178322	#N/A	1 x2	-98;-77
INSR	YES	YES	-0.0184585	NO	-0.008756	NO	-0.372808	YES	-0.527613	YES	0.0821355	0.0774059	0.0589474	0.0686499	0.585895	0.0582822	0.213087	0.031746	98	1 x10	-99;14;26;30;53;64;98;102;117;131
ITGA7.a	YES		0	NO	0	NO	0	NO	0	NO	0	0	0	0	0	0	0	0	16	1 x9	-137;-112;-108;-101;-35;-26;-21;16;113
ITPR1.a			0.287671	YES	0.157143	YES	0.035556	NO	0.01897	NO	0.0952381	0	0.287671	0.157143	0.111111	0.130081	0.146667	0.188525	#N/A	1 x4	15;34;56;81
ITPR1.b		YES	-0.123068	YES	0.01297	NO	-0.03099	NO	0.018351	NO	0.749455	0.725367	0.602299	0.738337	0.771496	0.789847	0.740506	0.64375	#N/A	1 x6	-140;-86;-67;41;95;145
JPH4andAP1G2.a			0.140284	YES	0.096694	YES	-0.00162	NO	-0.03287	NO	0.59375	0.603306	0.74359	0.7	0.746412	0.713542	0.744792	0.783333	#N/A	1 x3	-101;-31;-16
JPH4andAP1G2.b			-0.0453904	NO	0.0075911	NO	0.0098134	NO	0.0064001	NO	0.0827815	0.0789474	0.033557	0.0865385	0.0234506	0.0298507	0.033264	0.0406091	#N/A	#N/A	#N/A
JTV1	YES		-0.007871	NO	0.004152	NO	-0.045498	NO	0.041509	NO	0.82906	0.83945	0.831579	0.843602	0.753363	0.794872	0.707865	0.782123	#N/A	1 x3	26;47;117
KCND3	YES	YES	0	NO	0	NO	0	NO	0	NO					1	1	1	1	91	2 x1; 1 x5	-138;-96;-55;91;97;100;130
KCNH1			-0.0107309	NO	-0.005598	NO	0.109263	YES	0.0846559	YES	0.0462777	0.0523013	0.0415704	0.0467033	0.0582011	0.142857	0.167464	0.0780142	94	1 x3	125;142;146
KCNK2.b			-0.410714	YES	0.277811	YES	-0.054503	YES	0.011445	NO		0.410714		0.688525	0.607884	0.619329	0.553381	0.560778	#N/A	1 x2	92;121
LAMA5.a			0	NO	0	NO	0	NO	0	NO	1	1	1	1	1	1	1	1	#N/A	#N/A	#N/A
LEF1			-0.0076087	NO	0.0052075	NO	-0.158185	YES	0.163501	YES	0.104545	0.0538642	0.0462555	0.0590717	0.242494	0.405995	0.0843091	0.0798969	#N/A	1 x9	38;49;53;62;70;74;97;124;131
LMCD1			-0.067922	YES	-0.049008	NO	-0.002231	NO	-0.013093	NO	0.907665	0.932584	0.864662	0.883576	0.924675	0.911582	0.922444	0.92053	#N/A	2 x1; 1 x4	-119;-89;-71;-68;-52;139
MBNL1.b		YES	-0.000323	NO	0.016487	NO	-0.039365	NO	0.239874	YES	0.843054	0.834577	0.834254	0.851064	0.731308	0.971182	0.691943	0.920873	-13	1 x7	-142;-128;-18;-13;5;68;133
MDH2			0.847981	YES	0.85545	YES	-0.003627	NO	-0.000477	NO	0.852083	0	0.847981	0.85545	0.945185	0.944708	0.941558	0.959438	#N/A	1 x6	-110;-98;-78;-43;-12;27
MEF2A.a			0.030176	NO	-0.00411	NO	0.001022	NO	0.003672	NO	0.90404	0.90411	0.934286	0.9	0.972973	0.976645	0.973995	0.975057	#N/A	1 x3	-35;27;146
MEF2A.b		YES	0.032967	NO	0	NO	0	NO	0	NO	0.0329986	0	0.032967	0	0	0	0	0	#N/A	1 x3	-96;-11;15
MEF2D		YES	0	NO	0	NO	0	NO	0	NO	0.0231788	0	0	0	0	0	0	0	63	1 x12	-131;-95;-8;22;47;52;78;100;112;123;131;143
MGEA5.a		YES	0.000116	NO	-0.003274	NO	0.92602	YES	0	NO	0.868263	0.876768	0.876884	0.873494			0.92602	0.946785	#N/A	1 x3	-125;60;89
MORF4L2.a			0.000597	NO	-0.01742	NO	0.026389	NO	-0.035971	NO	0.295039	0.291667	0.292264	0.274247	0.266187	0.230216	0.292576	0.26087	#N/A	#N/A	#N/A
MORF4L2.b			-0.013395	NO	-0.019387	NO	0.008767	NO	-0.026284	NO	0.215976	0.218182	0.204787	0.198795	0.256098	0.229814	0.264865	0.232682	#N/A	1 x1	-4
MORF4L2.c			0.006236	NO	-0.02333	NO	0.021689	NO	-0.039769	NO	0.271505	0.266491	0.272727	0.243161	0.311644	0.271875	0.333333	0.294118	#N/A	1 x1	-4
MOV10L1.d			0.0224213	NO	0.0647236	YES	0.028454	NO	0.220146	YES	0.148325	0.0532544	0.0756757	0.117978	0.465217	0.685363	0.493671	0.633817	#N/A	2 x1; 1 x11	-123;-103;-98;-87;-72;-48;-7;21;24;56;63;71;111
MTDH			0.00184	NO	0.005504	NO	-0.008194	NO	0.002188	NO	0.896366	0.893895	0.895735	0.899399	0.865789	0.867977	0.857595	0.863914	#N/A	1 x2	-20;65
MTMR3			0.028474	NO	-0.074657	YES	-0.012764	NO	-0.016963	NO	0.698529	0.649326	0.6778	0.574669	0.684573	0.66761	0.671809	0.691729	#N/A	1 x5	-132;-126;-8;16;25
MUSK.a			0.001349	NO	0.001349	NO	0	NO	0	NO	0.338521	0.359307	0.360656	0.360656					17	1 x4	-103;-45;17;89
MYL6			-0.095132	YES	0.032446	NO	-0.38325	YES	-0.428061	YES	0.67341	0.673529	0.578397	0.705975	0.679953	0.251892	0.296703	0.085086	#N/A	1 x5	-63;-4;63;77;120
MYLK.c			-0.119658	YES	-0.070175	YES	0.022187	NO	-0.032963	NO	0.921875	1	0.880342	0.929825	0.89172	0.858757	0.913907	0.905063	#N/A	1 x8	-130;-24;-16;24;39;72;84;93
MYO5A			-0.065735	YES	-0.013203	NO	-0.0253165	NO	0.0464538	NO	0.164869	0.173203	0.107468	0.16	0.0253165	0.0717703	0	0	#N/A	2 x1; 1 x6	-67;-14;16;24;37;72;75;79
N-PAC			0.040293	NO	0.00926	NO	0.043588	NO	0.025316	NO	0.729084	0.712088	0.752381	0.721348	0.734558	0.759874	0.778146	0.792013	#N/A	1 x7	-91;14;73;86;101;128;141
NEB.a			0.319542	YES	0.368128	YES	0.323529	YES	0.191176	YES	0.277778	0.275229	0.594771	0.643357		0.191176	0.323529	0.142857	#N/A	1 x4	-86;4;44;125
NEBL			0	NO	0	NO	0	NO	0	NO	0	0	0	0	0	0	0		84	1 x4	-122;-101;15;84
NEO1			0.055172	YES	0.042725	NO	-0.019387	NO	-0.047256	NO	0.508982	0.42069	0.475862	0.463415	0.60678	0.559524	0.587393	0.531609	#N/A	1 x2	-35;-12
NEXN.a	YES		-0.0029533	NO	-0.001569	NO	0	NO	0	NO	0.0134357	0.0149533	0.012	0.0133843	0	0	0	0	#N/A	1 x2	-79;39
NEXN.b			-0.001436	NO	-0.032697	NO	-0.035483	NO	0.033239	NO	0.475275	0.472826	0.47139	0.440129	0.721362	0.754601	0.685879	0.75419	#N/A	1 x2	-132;-90
NEXN.c			0.02575	NO	0.031832	NO	0.014264	NO	0.059097	YES	0.669399	0.688988	0.714738	0.72082	0.55082	0.609917	0.565084	0.667737	#N/A	1 x1	135
NF1		YES	0.03866	NO	0.035666	NO	-0.002566	NO	-0.007464	NO	0.92126	0.893204	0.931864	0.92887	0.956973	0.949509	0.954407	0.951378	#N/A	1 x4	-51;-35;-19;56
OBSL1.a			-0.162389	YES	-0.03789	NO	0.013932	NO	0.177232	YES	0.473171	0.573604	0.411215	0.535714	0.486068	0.6633	0.5	0.628571	#N/A	2 x1; 1 x7	-149;-131;-119;-92;-89;-42;-25;-13;5
OBSL1.b		YES	0	NO	0	NO	0.302474	YES	-0.050249	YES	0				0.284483	0.234234	0.586957	0.2875	#N/A	2 x1; 1 x5	-68;-58;51;91;94;113;117
PALLD			-0.00093161	NO	-0.00676819	NO	0	NO	0	NO	0.00648824	0.00676819	0.00583658	0	0	0	0	0	#N/A	2 x1; 1 x3	-97;-57;-54;90;110
PCBD2andCATSPER3.b			-0.069425	YES	-0.149425	YES	-0.045296	NO	-0.0704709	YES	0.146552	0.149425	0.08	0	0.142857	0.0723861	0.097561	0.125	#N/A	1 x3	-41;6;31
PCM1			0.027646	NO	-0.00039	NO	0.049768	NO	0.053975	YES	0.247573	0.262295	0.289941	0.261905	0.353846	0.407821	0.403614	0.474359	#N/A	1 x2	-35;18
PDK1.a		YES	-0.011586	NO	0.013122	NO	-0.004013	NO	-0.015802	NO	0.926966	0.917836	0.90625	0.930958	0.938879	0.923077	0.934866	0.924125	#N/A	1 x5	-51;-9;55;99;128
PDLIM3		YES	0.079535	YES	0.013238	NO	0.296554	YES	0.058839	YES	0.678528	0.610905	0.69044	0.624143	0.537815	0.596654	0.834369	0.731463	45	1 x5	-92;-71;-38;-12;80
PDLIM5.b			-0.0080453	NO	-0.0062345	NO	0	NO	0	NO	0.0317848	0.0348059	0.0267606	0.0285714	0	0	0	0	#N/A	2 x1; 1 x4	-25;-22;55;125;139;147
PFKM		YES	0.0440171	NO	0.0069395	NO	0.0158078	NO	-0.0165663	NO	0.0634328	0.05	0.0940171	0.0569395	0.0165663	0	0.0323741	0.0282828	#N/A	1 x10	-136;-68;-22;-5;19;28;71;96;104;134
PHKA2			-0.005744	NO	-0.015016	NO	0.906015	YES	0	NO	0.818352	0.839679	0.833935	0.824663			0.906015	0.898496	#N/A	2 x2; 1 x7	-148;-143;-140;-129;-52;-27;-14;12;94;97;105
PHKB			0.491276	YES	0.436685	YES	0.129396	YES	-0.123766	YES	0.779935	0.32967	0.820946	0.766355	0.786145	0.662379	0.915541	0.879859	#N/A	1 x7	-89;-80;-73;-56;-47;-22;148
PPP1CB			-0.024574	NO	-0.035103	NO	0.011269	NO	0.022797	NO	0.59246	0.594805	0.570231	0.559702	0.65727	0.680067	0.668539	0.690407	#N/A	1 x2	-59;-22
PPP1R12B	YES	YES	0.047429	NO	0	NO	0.684444	YES	0	NO	0.477551	0.428571	0.476	0.428571			0.684444	0.748344	#N/A	1 x4	-81;26;140;146
PRPF18	YES		0.0012057	NO	0.002776	NO	0.0019954	NO	0.0011242	NO	0.0421875	0.0417391	0.0429448	0.0445151	0.0301724	0.0312966	0.0321678	0.0328571	54	1 x2	17;54
PSEN2			0	NO	0	NO	-1	YES	-1	YES					1				#N/A	1 x5	-113;-80;51;90;143
PTCD2.a			0	NO	0	NO	0.004574	NO	0.006818	NO	0.928058	1	1	1	0.911215	0.918033	0.915789	0.909502	#N/A	1 x6	-107;-99;-12;22;86;127
PTGS1.a			-0.018208	NO	0.036282	NO	0.970112	YES	0	NO	0.962585	0.876761	0.858553	0.913043			0.970112	0.973042	#N/A	1 x5	-96;-11;-4;41;97
QKI.a	YES	YES	0.011178	NO	0.004922	NO	0.006239	NO	0.016402	NO	0.940358	0.938104	0.949282	0.943026	0.968077	0.984479	0.974316	0.982998	#N/A	1 x3	-93;-42;-11
QKI.b	YES		-0.008014	NO	-0.009516	NO	0.001408	NO	0.002268	NO	0.964481	0.971114	0.9631	0.961598	0.951267	0.953535	0.952675	0.964727	#N/A	1 x4	-99;-75;35;106
RYR1.a	YES		0.159287	YES	0.15188	YES	0	NO	0	NO	0.0612903	0.24812	0.407407	0.4					#N/A	2 x1; 1 x8	-148;-69;-32;-7;23;28;31;123;130;136
RYR1.b			-0.069509	YES	-0.144509	YES	0	NO	0	NO	0.180723	0.144509	0.075	0	0				#N/A	1 x2	-27;75
RYR2			0	NO	0	NO	0	NO	0	NO									#N/A	1 x4	-81;-34;-26;139
SCN9A		YES	0.011785	NO	0.033106	NO	0.196931	YES	0	NO	0.258228	0.208122	0.219907	0.241228			0.196931	0.113022	#N/A	1 x4	45;63;98;105
SGCA.b			0.022992	NO	0.012247	NO	0.937608	YES	0	NO	0.843826	0.852792	0.875784	0.865039			0.937608	0.976109	#N/A	1 x3	-36;1;80
SIRT2			0.037669	NO	0.181799	YES	-0.012038	NO	-0.149401	YES	0.488764	0.35122	0.388889	0.533019	0.464419	0.315018	0.452381	0.497006	#N/A	1 x5	-137;-83;-15;109;134
SLC24A2			0	NO	0	NO	0	NO	0	NO									89	1 x9	-135;-111;-49;23;55;59;89;129;148
SLC26A7.a		YES	0	NO	0	NO	0	NO	0	NO									#N/A	1 x2	-127;-121
SLC2A8.c			0.007197	NO	-0.066329	YES	-0.076042	YES	-0.076328	YES	0.976496	0.95815	0.965347	0.891821	0.951904	0.875576	0.875862	0.90534	#N/A	1 x3	-148;-125;-47
SLC37A4			0	NO	0	NO	0	NO	0	NO	0	0	0	0	0	0	0	0	#N/A	1 x4	-10;1;59;143
SLC44A2			0.073392	YES	-0.014512	NO	-0.11138	YES	0.256844	YES	0.243478	0.252747	0.326139	0.238235	0.283854	0.540698	0.172474	0.572464	#N/A	#N/A	#N/A
SLMAP		YES	0	NO	0	NO	0	NO	0	NO	1	1	1	1	1	1	1	1	-93	1 x5	-149;-135;-93;-87;-28
SMAD5.a			-0.00864	NO	-0.037368	NO	0.055395	YES	-0.01543	NO	0.815603	0.708955	0.700315	0.671587	0.756944	0.741514	0.812339	0.781003	#N/A	1 x5	-88;-26;25;54;70
SMAD5.b			0.064275	YES	-0.04282	NO	-0.014678	NO	-0.034542	NO	0.735363	0.722527	0.786802	0.679707	0.83223	0.797688	0.817552	0.831382	#N/A	1 x5	-88;-26;25;54;70
SMTN		YES	0.107829	YES	0.026687	NO	0.058977	YES	0.015386	NO	0.482679	0.502427	0.610256	0.529114	0.886836	0.902222	0.945813	0.933824	-22	1 x12	-148;-77;-70;-62;-54;-28;-22;-6;24;28;32;91
SORBS1.a	YES	YES	-0.277778	YES	0	NO	-0.09523	YES	-0.029129	NO	1	1	0.722222	1	0.939241	0.910112	0.844011	0.314706	#N/A	2 x1; 1 x8	-103;-46;-26;-15;22;25;46;54;132;145
SORBS1.b		YES	0.0030969	NO	-0.0303517	NO	0	NO	0	NO	0.0616438	0.0584416	0.0615385	0.0280899	0	0	0	0	99	1 x7	-133;-124;-75;-59;-27;99;137
SORBS1.c	YES	YES	0	NO	0	NO	0	NO	0	NO					0				#N/A	1 x5	-127;20;44;102;119
SORBS1.e			0	NO	0	NO	0	NO	0	NO									#N/A	1 x6	-128;-36;-12;12;35;122
SORBS2.a			-0.005672	NO	-0.048928	NO	0.046125	NO	0.073324	YES	0.635294	0.649635	0.643963	0.600707	0.496183	0.569507	0.542308	0.568182	#N/A	#N/A	#N/A
SORBS2.b			0.055054	YES	0.053797	YES	0	NO	0	NO	1	0.81893	0.873984	0.872727					#N/A	1 x8	-73;-19;-4;30;43;49;58;62
SYNE1.a	YES		-0.243177	YES	-0.054338	YES	-0.434933	YES	-0.090599	YES	0.732877	0.766667	0.52349	0.712329	0.950339	0.85974	0.515406	0.295455	98	1 x7	-141;-127;-61;-13;-4;69;129
SYNE1.b	YES	YES	0.034557	NO	-0.027398	NO	-0.008649	NO	0.013759	NO	0.73183	0.746231	0.780788	0.718833	0.594937	0.608696	0.586288	0.601896	#N/A	1 x4	-70;44;100;139
SYNE1.d	YES		0.197188	YES	-0.001261	NO	0.365698	YES	-0.147438	YES	0.495202	0.536145	0.733333	0.534884	0.565957	0.418519	0.931655	0.908316	#N/A	1 x12	-148;-97;-93;-44;-15;-9;15;56;68;77;82;137
SYNE2	YES		-0.111872	YES	0.01982	NO	-0.102685	YES	-0.727289	YES	0.67268	0.627907	0.516035	0.647727	0.818391	0.0911017	0.715706	0.0666667	15	1 x5	15;52;89;107;142
TACC2		YES	0	NO	0	NO	0	NO	0	NO	0.0597015	0	0	0	0	0	0	0	#N/A	3 x1; 1 x10	-149;-107;-38;-28;-21;9;12;15;19;46;66;71;146
TAZ.b			-0.129901	YES	-0.097966	YES	-0.041044	NO	0.045259	NO	0.66087	0.673563	0.543662	0.575597	0.812321	0.85758	0.771277	0.85625	#N/A	1 x3	-13;8;135
TBC1D1			-0.182404	YES	-0.133432	YES	-0.354565	YES	-0.04727	NO	0.552778	0.564904	0.3825	0.431472	0.590297	0.543027	0.235732	0.368272	#N/A	1 x1	86
TCF7L2.a		YES	0.005383	NO	0.001877	NO	-0.005638	NO	0.004575	NO	0.388489	0.309598	0.314981	0.311475	0.311881	0.316456	0.306243	0.289442	#N/A	1 x3	-100;1;57
TCF7L2.b		YES	-0.04237	NO	-0.081941	YES	0.040629	NO	0.031049	NO	0.303944	0.343669	0.301299	0.261728	0.172414	0.203463	0.213043	0.219114	#N/A	1 x5	-27;26;34;76;127
TEAD4.a	YES		0	NO	0	NO	0	NO	0	NO	1	1	1	1	1	1	1	1	#N/A	1 x4	-60;-32;-16;10
TGFB2		YES	-0.011021	NO	-0.0154827	NO	-0.0678896	YES	-0.032615	NO	0.119518	0.111239	0.100218	0.0957563	0.136461	0.103846	0.0685714	0.0759931	#N/A	1 x6	-54;-18;15;82;109;139
TPCN1			-0.006958	NO	-0.052578	YES	0.050235	YES	0.073184	YES	0.824121	0.846608	0.83965	0.79403	0.858716	0.9319	0.908951	0.953804	#N/A	1 x3	-20;20;28
TPCN2.a			-0.022309	NO	-0.026359	NO	-0.032866	NO	0.079837	YES	0.728992	0.741935	0.719626	0.715576	0.750859	0.830696	0.717993	0.754685	#N/A	1 x2	-36;95
TPM3.b		YES	0	NO	0	NO	0	NO	0	NO	0	0	0	0	0	0	0	0	#N/A	1 x6	-142;-60;-10;64;76;133
TRPC1			0.025598	NO	-0.011841	NO	0.043925	NO	0.033096	NO	0.277372	0.323529	0.349127	0.311688	0.142857	0.175953	0.186782	0.17033	#N/A	1 x3	38;50;55
TRPM4.b	YES	YES	-0.358449	YES	-0.161231	YES	0.167049	YES	-0.234661	YES	0.520325	0.715976	0.357527	0.554745	0.679105	0.444444	0.846154	0.572327	-72	1 x5	-121;-117;-51;41;45
TRPM4.c	YES	YES	0.023202	NO	0.102041	YES	0.094812	YES	0.016553	NO	0.673611	0.600858	0.62406	0.702899	0.674419	0.690972	0.769231	0.75969	#N/A	1 x8	-145;-124;-103;-81;46;62;122;146
TRPV4.a			0.0403	NO	-0.051666	YES	-0.037631	NO	-0.01999	NO	0.5625	0.524917	0.565217	0.473251	0.416216	0.396226	0.378585	0.360308	#N/A	1 x5	-99;-69;-4;132;144
TTN.a	YES	YES	-0.058394	YES	0	NO	0	NO	0	NO	1	1	0.941606	1					#N/A	2 x1; 1 x4	-138;-132;-105;-102;-14;-9
TTN.b		YES	-0.159523	YES	-0.024709	NO	-1	YES	-1	YES	0.573964	0.837209	0.677686	0.8125	1				#N/A	1 x3	-119;-97;144
TTYH2	YES	YES	0.059527	YES	0.028207	NO	-0.107245	YES	-0.04979	NO	0.382353	0.343496	0.403023	0.371703	0.348624	0.298834	0.241379	0.242634	#N/A	2 x1; 1 x4	-148;-58;-32;5;79;82
UEVLD.b			0.005906	NO	0.014103	NO	-0.010548	NO	-0.003781	NO	0.939117	0.937299	0.943205	0.951402	0.960145	0.956364	0.949597	0.944326	#N/A	1 x4	-75;-33;72;97
USP5	YES		0.0025964	NO	0.0005287	NO	0.0054033	NO	-0.0019557	NO	0.015873	0.0145089	0.0171053	0.0150376	0.0140351	0.0120794	0.0194384	0.0112994	#N/A	1 x6	18;35;53;58;67;114
ZMIZ2			0.033058	NO	0.011902	NO	-0.000538	NO	0.015086	NO	0.150685	0.133609	0.166667	0.145511	0.131191	0.146277	0.130653	0.164436	-23	1 x3	-147;-23;-19

## Sheet: qPCR
			HFN CTL-		HFN siMBNL1		HFN siRBFOX1
Gene Name	Forward qPCR primer sequence	Reverse qPCR primer sequence	RE	dT	RE	dT	RE	dT
RBFOX1	ATGCCACAGCACGTGTAATGA	AGACTGCACCCACAACTGGATT	1	0.0301262	0.577827	0.0745331	0.503395	0.0214793
MBNL1	GACTAGCCACAAGTATGTTACCCAG	GCACACTGTCCTTTCCTCTTTAGC	1	0.0488638	0.51544	0.0322017	1.22759	0.0677961
Ref. Genes
YWHAZ	TCCCCAATGCTTCACAAGCAGA	TCTTGTCATCACCAGCGGCAA
PSMC4	CGCTGGTCATCGGACAATTTCT	GGATGCGCACATAATAGTTGGAGC
